# Supplementary material for: Orthologous genes of the red flour beetle Tribolium castaneum and the vinegar fly Drosophila melanogaster
Source: BMC Genom Data. 2025 Dec 12;27:17. doi: 10.1186/s12863-025-01397-0 (PMC12903232; doi:10.1186/s12863-025-01397-0)
Supplement: Supplementary file 1 — Supplementary Material 1 [file 12863_2025_1397_MOESM1_ESM.tsv]

OG	Tcas	Dmel
EIAHH	TC010825	FBgn0033668,FBgn0033667
EIAHJ	TC010782,TC009158	FBgn0014020
EIAHN	TC033806	FBgn0033463
EIAHP	TC008514	FBgn0034276
EIAHQ	TC007703,TC000767	FBgn0031676,FBgn0024994
EIAI1	TC034808	FBgn0032517
EIAIG	TC033398	FBgn0033989
EIAIJ	TC003916	FBgn0261403
EIAJS	TC011476	FBgn0015283
EIAJT	TC013945	FBgn0039396
EIAKT	TC014672	FBgn0262743
EIAKV	TC012465	FBgn0038916
EIAKW	TC008408	FBgn0010488
EIAMH	TC006347	FBgn0002985,FBgn0024244
EIAMM	TC008933	FBgn0040726
EIAMU	TC015168	FBgn0032407
EIANE	TC033086	FBgn0038248
EIAQY	TC000379	FBgn0069242,FBgn0053105
EIAQZ	TC013235	FBgn0010292
EIAR6	TC009519	FBgn0267791
EIARF	TC010417	FBgn0024957,FBgn0024958
EIARI	TC000583	FBgn0030574
EIARJ	TC010229	FBgn0028292
EIARQ	TC010549	FBgn0045843,FBgn0086356
EIAS1	TC013913	FBgn0032474
EIAS2	TC007883	FBgn0027560
EIATK	TC000587	FBgn0038632
EIATM	TC014493	FBgn0034804
EIATP	TC003391	FBgn0027111
EIATY	TC013087	FBgn0002716
EIATZ	TC032304	FBgn0024249
EIAU8	TC006759	FBgn0029892
EIAU9	TC011795	FBgn0036697
EIAUC	TC010925	FBgn0038609
EIAUE	TC015972	FBgn0032249
EIAUF	TC007512	FBgn0086679
EIAUG	TC032177	FBgn0085433
EIAUH	TC009885	FBgn0033528
EIAUM	TC013876	FBgn0023213,FBgn0260634
EIAUS	TC013160	FBgn0032058,FBgn0032057
EIAUT	TC007869	FBgn0031973
EIAUX	TC030652	FBgn0026147,FBgn0031574
EIAV0	TC014636	FBgn0263855
EIAV2	TC004968	FBgn0027948
EIAV3	TC033440	FBgn0085440
EIAVD	TC015170	FBgn0033949,FBgn0286508
EIAVG	TC003481	FBgn0027553
EIAW4	TC009207	FBgn0024509
EIAWB	TC015049	FBgn0052533
EIAWC	TC006507	FBgn0015376
EIAX1	TC002054	FBgn0039849
EIAX5	TC013264	FBgn0033471
EIAX6	TC015824	FBgn0039923
EIAX9	TC011843	FBgn0259791
EIAXB	TC015949	FBgn0035059
EIAXC	TC002875	FBgn0053158
EIAXE	TC004152	FBgn0030674
EIAXG	TC035010,TC002674	FBgn0039705
EIAXU	TC033436	FBgn0023534
EIAY3	TC014481	FBgn0032429
EIAY7	TC012779	FBgn0032886
EIAYJ	TC031441	FBgn0003721,FBgn0004117
EIAZ7	TC000136	FBgn0030431,FBgn0032522
EIAZ8	TC033247	FBgn0263998
EIAZ9	TC003799	FBgn0260748
EIAZS	TC014372	FBgn0035639
EIAZV	TC015810	FBgn0283477
EIAZW	TC001051	FBgn0038666
EIAZX	TC007162	FBgn0003254
EIAZZ	TC013829	FBgn0001228
EIB02	TC006354	FBgn0031245,FBgn0025686
EIB03	TC010144	FBgn0051051
EIB06	TC003312,TC010449	FBgn0014380
EIB07	TC014423	FBgn0052708,FBgn0052706,FBgn0030085,FBgn0030524
EIB09	TC013231	FBgn0030572
EIB0Y	TC016290	FBgn0028520
EIB1Z	TC013492	FBgn0051933,FBgn0032338
EIB2E	TC006198	FBgn0035149
EIB2I	TC014275	FBgn0266557
EIB2Q	TC033521	FBgn0051368
EIB2R	TC033289,TC033980	FBgn0261854
EIB2S	TC031765	FBgn0000247
EIB2U	TC010170	FBgn0028997
EIB2V	TC008704	FBgn0037684
EIB2W	TC008758	FBgn0004580
EIB2Y	TC014560	FBgn0001324
EIB2Z	TC009742	FBgn0035766
EIB30	TC012877	FBgn0014879
EIB32	TC016380	FBgn0044452
EIB34	TC003438,TC003439	FBgn0034406,FBgn0010053,FBgn0034405
EIB4K	TC007135	FBgn0002789
EIB4M	TC010678	FBgn0014868
EIB5N	TC006977	FBgn0035317
EIB5R	TC015622	FBgn0039928
EIB6B	TC007930,TC006176	FBgn0038092,FBgn0038087,FBgn0038084
EIB6D	TC011988	FBgn0014028,FBgn0030975
EIB6E	TC010330,TC010328	FBgn0011693,FBgn0000055
EIB6M	TC034635,TC032574	FBgn0261788
EIB6N	TC035033	FBgn0288967
EIB6Q	TC007692	FBgn0278608
EIB75	TC032269	FBgn0004644
EIB77	TC033574	FBgn0085390
EIB7B	TC014337	FBgn0028894
EIB8E	TC007534	FBgn0015614
EIB8G	TC034457	FBgn0038282
EIB8H	TC004556	FBgn0010258,FBgn0004903,FBgn0001215,FBgn0004237
EIB8Q	TC006203	FBgn0050421
EIB9B	TC000225	FBgn0038977
EIB9H	TC011602	FBgn0032299
EIB9K	TC013013	FBgn0035985
EIB9P	TC004501	FBgn0261641
EIB9U	TC015544	FBgn0029708
EIB9V	TC015990	FBgn0086605
EIB9X	TC008963	FBgn0005777
EIBAP	TC009310	FBgn0025693
EIBAR	TC004460	FBgn0062411
EIBAT	TC007616	FBgn0250869
EIBAV	TC006745	FBgn0034744
EIBAY	TC013682	FBgn0260753
EIBB3	TC032962,TC031437,TC031438	FBgn0026761
EIBB6	TC007761	FBgn0040752
EIBB7	TC007233	FBgn0030449
EIBCF	TC015374	FBgn0034223
EIBCG	TC031162	FBgn0027582
EIBCI	TC013753	FBgn0024230
EIBCR	TC031262	FBgn0051151
EIBCT	TC008149,TC008150,TC007297	FBgn0033760
EIBCV	TC008437	FBgn0000137
EIBD0	TC034650	FBgn0027359
EIBD4	TC007523	FBgn0034452
EIBD5	TC011106	FBgn0030007
EIBD8	TC012429	FBgn0030693
EIBD9	TC032535	FBgn0264006
EIBDF	TC002890	FBgn0038460
EIBDX	TC008691	FBgn0032217
EIBDY	TC015163	FBgn0266053
EIBDZ	TC002659	FBgn0003319
EIBE0	TC033703	FBgn0026417
EIBE3	TC002713	FBgn0003977
EIBE4	TC033431	FBgn0030474
EIBE7	TC010455	FBgn0005632
EIBEA	TC002065	FBgn0052654
EIBEB	TC005715	FBgn0027491
EIBET	TC005457	FBgn0031070
EIBEU	TC015522	FBgn0032287
EIBEV	TC009501	FBgn0034390
EIBEW	TC012639	FBgn0011676
EIBEY	TC003502	FBgn0022288
EIBEZ	TC007146	FBgn0030706
EIBF0	TC016368	FBgn0035056
EIBF1	TC007074	FBgn0031449
EIBF2	TC013859	FBgn0037643
EIBF4	TC032305	FBgn0284251
EIBF7	TC013790	FBgn0031437
EIBF8	TC008840	FBgn0027498
EIBFA	TC014607	FBgn0265190
EIBFE	TC013591	FBgn0039304
EIBFF	TC013882	FBgn0030530
EIBFG	TC004667	FBgn0051635
EIBFH	TC008844	FBgn0033936
EIBFJ	TC032585,TC032587,TC010353	FBgn0035815
EIBFM	TC034433,TC035053,TC004661,TC000175	FBgn0266111,FBgn0004577,FBgn0038469
EIBFW	TC014416	FBgn0003557
EIBFX	TC034177	FBgn0004456
EIBG0	TC034675	FBgn0032036
EIBG1	TC034996,TC031879,TC031049,TC031063	FBgn0030816,FBgn0030817
EIBG3	TC015513,TC006133	FBgn0030318
EIBG6	TC007805,TC007816	FBgn0003479
EIBG7	TC002407	FBgn0037530
EIBG8	TC032338	FBgn0266801
EIBG9	TC002895	FBgn0037592,FBgn0051259
EIBGC	TC006229	FBgn0041712,FBgn0034856,FBgn0038151
EIBGE	TC003619	FBgn0024992
EIBGG	TC015633	FBgn0034681,FBgn0029709
EIBGR	TC011941	FBgn0261386
EIBHM	TC005725	FBgn0037862,FBgn0010100
EIBHQ	TC012597	FBgn0038063
EIBHR	TC008064,TC008062	FBgn0004567
EIBHU	TC006701	FBgn0013717
EIBHV	TC010564	FBgn0003162
EIBHW	TC013629	FBgn0039120
EIBI8	TC031853	FBgn0010768,FBgn0267337
EIBI9	TC009447	FBgn0038630
EIBK7	TC000825	FBgn0266581
EIBKJ	TC005685	FBgn0037976
EIBKS	TC012492	FBgn0038872
EIBKT	TC014029	FBgn0051759
EIBM4	TC001773	FBgn0028468
EIBMD	TC009839	FBgn0034503
EIBMH	TC001945	FBgn0030605
EIBMJ	TC004416	FBgn0259222
EIBMK	TC015175	FBgn0030503
EIBN8	TC004565	FBgn0052547
EIBNN	TC014461	FBgn0013720
EIBNQ	TC014301	FBgn0261509
EIBNR	TC006132	FBgn0030417
EIBNT	TC000948	FBgn0027562
EIBPA	TC005330	FBgn0039790
EIBPB	TC012891	FBgn0037073
EIBPC	TC032930	FBgn0264711
EIBPE	TC030731	FBgn0028646
EIBPH	TC008785	FBgn0031534
EIBPI	TC033268	FBgn0261811
EIBPJ	TC004140	FBgn0038320
EIBPK	TC002068	FBgn0036014,FBgn0036016
EIBRW	TC007765	FBgn0034205,FBgn0031456
EIBRX	TC012354	FBgn0265189
EIBSV	TC033052	FBgn0015777,FBgn0038690
EIBSZ	TC002083	FBgn0085357,FBgn0052549
EIBU3	TC000480	FBgn0039380
EIBU5	TC007791	FBgn0032444
EIBUA	TC005764	FBgn0266282
EIBUF	TC034892	FBgn0038870
EIBUR	TC013867	FBgn0025724
EIBUS	TC004801	FBgn0038659
EIBUT	TC008903	FBgn0085453,FBgn0085452
EIBUU	TC013685,TC013684	FBgn0027592
EIBUW	TC003187	FBgn0033507
EIBUZ	TC003517	FBgn0259199
EIBV0	TC033656	FBgn0043455
EIBV3	TC008221	FBgn0051858,FBgn0030703
EIBV5	TC013245	FBgn0000659
EIBV7	TC008122	FBgn0030850
EIBVB	TC011566	FBgn0036964
EIBVC	TC014733	FBgn0039555
EIBVD	TC001231	FBgn0033737
EIBW4	TC033459	FBgn0033724
EIBWD	TC031655	FBgn0027615
EIBWH	TC000929	FBgn0015778
EIBWI	TC015687	FBgn0031310
EIBWJ	TC007171	FBgn0037377
EIBWM	TC006457	FBgn0035538
EIBWN	TC000109	FBgn0004556
EIBWP	TC007695	FBgn0031550
EIBWZ	TC009707	FBgn0034401
EIBX0	TC010563	FBgn0034259
EIBX1	TC007940,TC007941	FBgn0032729
EIBX2	TC014972	FBgn0037299
EIBX3	TC009182	FBgn0014024
EIBX4	TC013789	FBgn0033457
EIBX5	TC016288	FBgn0038428
EIBX9	TC003628	FBgn0050021
EIBXD	TC011127	FBgn0040372
EIBXP	TC014537	FBgn0034389
EIBY3	TC014692	FBgn0036101
EIBY8	TC014368	FBgn0037973
EIBY9	TC003829	FBgn0283469
EIBYA	TC007153	FBgn0260861
EIBYB	TC014396	FBgn0027515
EIBYE	TC003524	FBgn0032162,FBgn0032160
EIBYF	TC009470	FBgn0052703
EIBZF	TC034777	FBgn0027493
EIBZM	TC015935	FBgn0022213
EIC0C	TC030701	FBgn0086906
EIC0G	TC000590	FBgn0038145
EIC1H	TC003373	FBgn0013726
EIC1K	TC031941	FBgn0264001
EIC1M	TC009139	FBgn0050491
EIC20	TC034123	FBgn0030801
EIC2C	TC011685	FBgn0031287
EIC2J	TC008833	FBgn0028473
EIC2K	TC014265	FBgn0035050
EIC3H	TC014110	FBgn0015794
EIC3J	TC005882	FBgn0023521
EIC3T	TC010817	FBgn0035094
EIC42	TC016280	FBgn0260942
EIC5D	TC003909	FBgn0030915
EIC7F	TC008045	FBgn0029903
EIC7H	TC015057	FBgn0026630
EIC7N	TC007008	FBgn0036020
EIC7P	TC034503,TC011385,TC011090	FBgn0000261,FBgn0032061
EIC81	TC010609	FBgn0041789
EIC87	TC032855	FBgn0036376
EIC89	TC013055	FBgn0013576
EIC8E	TC015216	FBgn0037004,FBgn0037005,FBgn0035400
EIC8J	TC001293	FBgn0051482,FBgn0051286
EIC8K	TC005004	FBgn0037632
EIC8N	TC012379,TC012380	FBgn0032074
EIC8S	TC007615	FBgn0030655
EICC0	TC005756	FBgn0038649
EICC1	TC007042	FBgn0031426
EICC2	TC007226	FBgn0028370
EICC9	TC000687,TC013186	FBgn0002778,FBgn0039487
EICCG	TC014601	FBgn0034270
EICCI	TC013501	FBgn0261648,FBgn0000287
EICCN	TC003226	FBgn0028741
EICCV	TC014111	FBgn0040233,FBgn0040232
EICCW	TC002530	FBgn0030552
EICD3	TC015397	FBgn0032346
EICD4	TC015208	FBgn0029851
EICDS	TC013788	FBgn0260779
EICDU	TC030555	FBgn0040239
EICE3	TC007725	FBgn0011277
EICE5	TC004651,TC030627	FBgn0265298
EICE9	TC015556	FBgn0031957
EICEA	TC001148	FBgn0039835
EICEC	TC001146	FBgn0003209
EICEF	TC000768	FBgn0032053
EICEJ	TC013786	FBgn0025712
EICEM	TC009770	FBgn0039743
EICEP	TC034821	FBgn0053544
EICER	TC004125	FBgn0032790
EICET	TC006286	FBgn0035206
EICF0	TC007333	FBgn0037217
EICF1	TC007128	FBgn0036937
EICF3	TC011922	FBgn0035426,FBgn0029067,FBgn0033322
EICF5	TC005229	FBgn0029959
EICF6	TC008223	FBgn0034858
EICF9	TC007192	FBgn0036374
EICFF	TC034414	FBgn0038303
EICFK	TC032298	FBgn0035452
EICFR	TC004855	FBgn0284252
EICGP	TC032117	FBgn0027356
EICGR	TC004975	FBgn0035336
EICGW	TC014417	FBgn0283503
EICGX	TC013494	FBgn0053526
EICGY	TC008035	FBgn0032018
EICHD	TC009462	FBgn0015372
EICHV	TC008015	FBgn0023175
EICJ3	TC013604	FBgn0027335
EICJ6	TC015955	FBgn0037468
EICKQ	TC031425	FBgn0026722
EICKS	TC016005	FBgn0041585
EICKT	TC000610	FBgn0263241
EICKU	TC011653	FBgn0034660
EICKV	TC003986	FBgn0003731
EICKX	TC014741	FBgn0035625
EICKZ	TC032811	FBgn0262127
EICM0	TC014371	FBgn0052392
EICMK	TC005831	FBgn0038106
EICMM	TC009208	FBgn0031474
EICMT	TC011023	FBgn0027091
EICMU	TC032734	FBgn0031099
EICMV	TC013517	FBgn0037135
EICN7	TC012660	FBgn0052104
EICNE	TC032118	FBgn0264493
EICNF	TC000237	FBgn0262737
EICNZ	TC002948,TC002884	FBgn0028325,FBgn0029722
EICP0	TC014228,TC014229,TC014230,TC014231	FBgn0031418,FBgn0032609,FBgn0031417
EICPG	TC014299	FBgn0032725
EICPI	TC013003	FBgn0035918
EICPK	TC009550	FBgn0264751,FBgn0264816
EICQ3	TC008320	FBgn0266186
EICQ5	TC031250	FBgn0033972
EICQ6	TC034347	FBgn0039421,FBgn0086361,FBgn0002645
EICQ7	TC000478	FBgn0038146
EICQC	TC004690	FBgn0019830
EICQD	TC015408	FBgn0061359
EICQG	TC033036,TC033037	FBgn0028692
EICQJ	TC011372	FBgn0037566
EICQM	TC003445	FBgn0287696
EICR6	TC007671	FBgn0034748
EICR8	TC009796	FBgn0013954
EICR9	TC009722	FBgn0037834,FBgn0038189,FBgn0038188,FBgn0031592
EICRB	TC034370	FBgn0260943
EICRC	TC000570	FBgn0036892
EICRD	TC014245	FBgn0029924,FBgn0034628,FBgn0034629,FBgn0027572
EICRJ	TC012191	FBgn0004876
EICSS	TC034595	FBgn0031639
EICST	TC008521	FBgn0030327
EICSV	TC030908	FBgn0052137
EICTI	TC030599	FBgn0031711
EICTP	TC006020	FBgn0030395
EICTY	TC014120	FBgn0035537
EICW4	TC007636	FBgn0031505
EICW6	TC012638	FBgn0051109
EICXG	TC030914	FBgn0030343
EICXM	TC034460	FBgn0001253
EICY1	TC015139,TC001014	FBgn0029791
EICY7	TC015016	FBgn0004049
EICYC	TC003485	FBgn0034583
EICYM	TC009963	FBgn0262166
EICYP	TC008061	FBgn0013548
EICYQ	TC000441	FBgn0003720
EICYR	TC013531	FBgn0086442
EICYU	TC013541	FBgn0031257
EICYV	TC030546	FBgn0000477
EICYW	TC005164	FBgn0263346
EICYZ	TC001214	FBgn0037710
EICZ4	TC014327	FBgn0022023
EICZ6	TC000331	FBgn0037467
EICZC	TC012218	FBgn0015286
EICZF	TC003234	FBgn0035853
EICZG	TC003116	FBgn0035586
EICZH	TC002458	FBgn0035900
EICZI	TC008070	FBgn0039862
EICZK	TC012778	FBgn0039244
EICZN	TC015381	FBgn0039131
EICZR	TC007652	FBgn0001994
EICZS	TC005617	FBgn0011659
EICZU	TC013377	FBgn0027535
EICZV	TC003715	FBgn0035445
EICZW	TC003319	FBgn0036922
EID09	TC003964	FBgn0035107
EID0D	TC005404	FBgn0037843
EID0E	TC034795	FBgn0040849
EID0F	TC010568	FBgn0033995
EID0G	TC003774	FBgn0028734
EID0H	TC013715	FBgn0028421
EID0M	TC008922	FBgn0034957
EID0R	TC033093,TC009557	FBgn0263782
EID14	TC001316	FBgn0035515
EID1G	TC003763	FBgn0039704
EID1I	TC004954,TC014166,TC012587	FBgn0038922,FBgn0034105,FBgn0039358
EID1K	TC000781	FBgn0039132
EID2C	TC012410	FBgn0031536
EID2E	TC003127	FBgn0028474
EID2F	TC010176	FBgn0275436
EID2G	TC030879	FBgn0031990
EID2H	TC014935	FBgn0267350
EID2K	TC000575	FBgn0051457,FBgn0051365
EID2R	TC010228	FBgn0260985
EID2U	TC010759	FBgn0035437
EID2X	TC008012	FBgn0025743
EID3A	TC033750	FBgn0039205
EID3S	TC034143,TC034144,TC005487	FBgn0039736,FBgn0034275
EID3T	TC005389,TC005388	FBgn0013953
EID3Z	TC034146	FBgn0036240
EID40	TC034678,TC013389	FBgn0032178,FBgn0024293
EID45	TC006673	FBgn0003447
EID46	TC030724	FBgn0263133
EID47	TC002263	FBgn0261803
EID49	TC008629	FBgn0001235
EID4T	TC004299	FBgn0039914
EID4Z	TC002908	FBgn0052029
EID50	TC010470	FBgn0052380
EID5M	TC015933	FBgn0037687
EID5P	TC007276	FBgn0028471
EID5Q	TC011417	FBgn0027108
EID5U	TC004607	FBgn0034308
EID5V	TC013884	FBgn0030672
EID60	TC014119	FBgn0031771,FBgn0034251,FBgn0034007
EID6R	TC002852	FBgn0037981
EID6T	TC030662	FBgn0053108
EID7S	TC015299	FBgn0039300
EID83	TC015439	FBgn0040351
EID86	TC011211	FBgn0035697,FBgn0031976
EID9N	TC009842	FBgn0037697,FBgn0037696
EIDAD	TC012505	FBgn0038453
EIDB2	TC009950,TC004989	FBgn0011822,FBgn0053128,FBgn0051661,FBgn0032303,FBgn0032304,FBgn0038506,FBgn0038507,FBgn0033933,FBgn0051928,FBgn0051926,FBgn0032049,FBgn0029093
EIDB5	TC032364	FBgn0004784,FBgn0003091
EIDBT	TC004075	FBgn0038153
EIDCU	TC010127,TC010130	FBgn0032233
EIDDI	TC015530	FBgn0038371
EIDDV	TC015709	FBgn0037544
EIDDW	TC001097	FBgn0259832
EIDDX	TC014503	FBgn0034264
EIDE0	TC033432	FBgn0029783
EIDE1	TC014757	FBgn0039713
EIDE2	TC004679	FBgn0034982
EIDE4	TC010377	FBgn0036987
EIDE5	TC010680	FBgn0031143
EIDE6	TC007744	FBgn0010621
EIDE8	TC001193	FBgn0001259
EIDEJ	TC000140	FBgn0288690
EIDES	TC014342	FBgn0030462,FBgn0041210
EIDF0	TC007499	FBgn0024251
EIDF1	TC000607	FBgn0033149,FBgn0053140,FBgn0050385,FBgn0050384
EIDF7	TC006500	FBgn0030668
EIDFX	TC007202	FBgn0034084
EIDGH	TC013341	FBgn0040005
EIDGI	TC032011	FBgn0034094
EIDGK	TC030912	FBgn0034271
EIDGN	TC012387	FBgn0027795,FBgn0029660,FBgn0035380,FBgn0030684,FBgn0036325,FBgn0033963,FBgn0050357,FBgn0029703
EIDGP	TC015660	FBgn0010551
EIDGQ	TC005927	FBgn0035328
EIDGR	TC008441	FBgn0023512
EIDGU	TC034025	FBgn0262954
EIDGW	TC010658	FBgn0037229
EIDGY	TC002331	FBgn0033961
EIDGZ	TC006526	FBgn0030610
EIDH1	TC012215	FBgn0025558
EIDH5	TC004559,TC004560	FBgn0031489,FBgn0039464,FBgn0034800
EIDH6	TC007799	FBgn0031384
EIDHF	TC010001	FBgn0034797
EIDHK	TC001465	FBgn0067102
EIDHX	TC010002	FBgn0034968
EIDI0	TC005544	FBgn0038280,FBgn0032731
EIDI2	TC030890	FBgn0085442
EIDI4	TC000920	FBgn0000439
EIDIA	TC008402	FBgn0051961
EIDID	TC033769	FBgn0086909
EIDIE	TC000531	FBgn0025742
EIDIF	TC008829	FBgn0031493
EIDJ1	TC002789	FBgn0035975
EIDJA	TC010833	FBgn0033350
EIDJC	TC009326	FBgn0033985
EIDJF	TC008002	FBgn0036330
EIDJU	TC009612	FBgn0039876
EIDKF	TC032251	FBgn0264908
EIDKN	TC009874	FBgn0027599
EIDKY	TC001325	FBgn0033413
EIDKZ	TC007932	FBgn0032987
EIDM2	TC011782	FBgn0035714
EIDM3	TC000795	FBgn0030067
EIDM4	TC008146	FBgn0032479
EIDMI	TC008846	FBgn0037747
EIDMN	TC010672	FBgn0038611
EIDMY	TC035019,TC015030,TC004159	FBgn0086917,FBgn0003486
EIDNY	TC000849	FBgn0036184
EIDP2	TC033144,TC030621	FBgn0067628
EIDP3	TC006810	FBgn0000229
EIDP4	TC009491	FBgn0027548
EIDP5	TC007324	FBgn0036213,FBgn0038281
EIDPF	TC007737	FBgn0053493
EIDQ6	TC002149,TC000091	FBgn0025592
EIDQ7	TC003143	FBgn0035266
EIDR7	TC005490	FBgn0010497,FBgn0028513,FBgn0042126
EIDRC	TC015302	FBgn0030460
EIDRF	TC034689	FBgn0040207
EIDRT	TC032214	FBgn0011260,FBgn0264273
EIDSK	TC010671	FBgn0038672
EIDT4	TC001888	FBgn0005427
EIDT8	TC034426	FBgn0032109
EIDTG	TC003215	FBgn0030808
EIDTI	TC011059	FBgn0000330
EIDTM	TC002933	FBgn0016978
EIDTN	TC002972	FBgn0035519
EIDTP	TC012348	FBgn0037232
EIDTQ	TC005339	FBgn0261985
EIDTX	TC004610	FBgn0038545
EIDU1	TC010121	FBgn0024841
EIDU8	TC000056	FBgn0000370
EIDUA	TC015440	FBgn0028480
EIDUC	TC006139	FBgn0026061
EIDUD	TC003537,TC034589	FBgn0266696
EIDUM	TC002527	FBgn0030109
EIDUN	TC011687	FBgn0024371
EIDUQ	TC009754	FBgn0050502
EIDUR	TC010175	FBgn0033624
EIDUS	TC015364	FBgn0040346
EIDV7	TC013356	FBgn0260856
EIDV9	TC001640	FBgn0067864
EIDVZ	TC008426	FBgn0040344
EIDW1	TC010831	FBgn0262081
EIDW2	TC002585	FBgn0039580,FBgn0287209
EIDW5	TC003582	FBgn0030738
EIDWG	TC032520,TC003443	FBgn0036028
EIDXA	TC007452	FBgn0035142
EIDXE	TC006818	FBgn0039357
EIDXJ	TC010058	FBgn0039683
EIDXK	TC014474	FBgn0287768,FBgn0003448,FBgn0001983
EIDXM	TC014939	FBgn0026411
EIDXN	TC031058	FBgn0034400
EIDXP	TC013878	FBgn0028331
EIDXS	TC006551	FBgn0041723
EIDXT	TC032308	FBgn0020224
EIDZ6	TC011703	FBgn0032075
EIDZE	TC015079	FBgn0038149
EIDZF	TC007647	FBgn0035268
EIDZH	TC001682	FBgn0011207
EIDZI	TC005303	FBgn0267330
EIDZJ	TC030994,TC015462	FBgn0051547,FBgn0036279
EIE0F	TC012645	FBgn0044324
EIE0H	TC015026	FBgn0037448
EIE0Q	TC031337	FBgn0040890
EIE0U	TC001738	FBgn0250823
EIE0V	TC009001	FBgn0034521
EIE0W	TC009836	FBgn0032724
EIE0X	TC015973	FBgn0037648
EIE0Y	TC003021	FBgn0050122
EIE0Z	TC003433	FBgn0033379
EIE10	TC001817	FBgn0000147
EIE11	TC007027	FBgn0066114
EIE13	TC030744	FBgn0011737
EIE1D	TC001173	FBgn0039337
EIE1E	TC008430	FBgn0031011
EIE1I	TC012066	FBgn0050441
EIE26	TC012679,TC012680	FBgn0051561
EIE3J	TC007103	FBgn0024945
EIE3K	TC003477	FBgn0267384
EIE3M	TC015994	FBgn0035952
EIE3Y	TC004390	FBgn0030468
EIE42	TC012737	FBgn0039663
EIE44	TC033836	FBgn0035543
EIE4K	TC006496	FBgn0086371
EIE4Z	TC013089	FBgn0032858
EIE50	TC015653	FBgn0030230
EIE51	TC010589	FBgn0250838
EIE52	TC002681	FBgn0032652
EIE5S	TC012257	FBgn0051774,FBgn0000547
EIE5U	TC002638	FBgn0030081
EIE67	TC033122,TC014296	FBgn0016660,FBgn0261963
EIE6Q	TC009240	FBgn0262871
EIE70	TC000303,TC000302	FBgn0030331
EIE78	TC034381,TC012539	FBgn0033159
EIE7D	TC033567	FBgn0263219
EIE7G	TC033687	FBgn0086604
EIE7M	TC034095,TC030898	FBgn0039094
EIE7U	TC004436	FBgn0036887
EIE7Z	TC007859,TC007860	FBgn0011703
EIE8F	TC012336	FBgn0002354
EIE8G	TC012424	FBgn0032297
EIE8R	TC009392,TC009391	FBgn0030882,FBgn0052495
EIE8S	TC003253,TC003025	FBgn0032482
EIE8T	TC009848	FBgn0266717
EIE8U	TC011181	FBgn0003139
EIE8V	TC010132	FBgn0261599
EIE90	TC005134	FBgn0022774
EIE92	TC034013	FBgn0024248
EIE9B	TC005701	FBgn0020445
EIE9F	TC032257	FBgn0264089
EIE9G	TC032184	FBgn0039688
EIE9H	TC002950,TC003561	FBgn0029737
EIE9M	TC007047	FBgn0031516,FBgn0031515
EIE9R	TC006191	FBgn0010602
EIEBY	TC001919	FBgn0031700
EIEH3	TC010419	FBgn0031918
EIEH5	TC003235	FBgn0039966
EIEH7	TC009163	FBgn0026431
EIEHH	TC006901	FBgn0027574
EIEHZ	TC031061	FBgn0035636
EIEI3	TC011068	FBgn0250871
EIEI5	TC009481	FBgn0033349
EIEIG	TC006548	FBgn0029840
EIEIH	TC011325	FBgn0039488
EIEIK	TC000161	FBgn0019925
EIEJA	TC007348	FBgn0033762
EIEJB	TC010161	FBgn0261609
EIEJC	TC011691	FBgn0035880
EIEJE	TC002259	FBgn0032812
EIEJH	TC016051,TC012868	FBgn0004587
EIEJI	TC008217	FBgn0032214
EIEJP	TC000359	FBgn0010741
EIEJR	TC000418	FBgn0039266
EIEK3	TC030548	FBgn0038871
EIEK4	TC005653	FBgn0036945
EIEK5	TC002461	FBgn0028411
EIEK7	TC008165	FBgn0034001
EIEK8	TC007710	FBgn0030748
EIEKA	TC012081	FBgn0023508
EIEKB	TC005724	FBgn0033846
EIEKF	TC009458	FBgn0035041,FBgn0041621,FBgn0037591,FBgn0037590,FBgn0026386,FBgn0039582
EIEKJ	TC004713,TC004976,TC012783	FBgn0285896,FBgn0011829,FBgn0010389,FBgn0022800
EIEKQ	TC015389	FBgn0038695
EIEKR	TC014759	FBgn0035715
EIEKS	TC006779	FBgn0029887
EIEKT	TC001171	FBgn0038868
EIEKU	TC001142	FBgn0033897
EIEKX	TC003914,TC013184,TC006907	FBgn0034898,FBgn0035348
EIEKY	TC009540	FBgn0035909
EIEKZ	TC012509	FBgn0037958
EIEM1	TC002367	FBgn0029979
EIEM4	TC007584	FBgn0032006
EIEM7	TC031910,TC031843,TC005398,TC016050	FBgn0051613,FBgn0053803,FBgn0053806,FBgn0053809,FBgn0053812,FBgn0053815,FBgn0053818,FBgn0053821,FBgn0053824,FBgn0053827,FBgn0053830,FBgn0053833,FBgn0053836,FBgn0053839,FBgn0053842,FBgn0053845,FBgn0053848,FBgn0053851,FBgn0053854,FBgn0053857,FBgn0053860,FBgn0053863,FBgn0053866,FBgn0014857,FBgn0004828
EIEMC	TC014419	FBgn0266758
EIEMG	TC006037	FBgn0028429,FBgn0032632
EIEMH	TC012417	FBgn0259728
EIEMK	TC001167	FBgn0030876
EIEMM	TC011847	FBgn0085569
EIEMV	TC031195,TC010211,TC014530	FBgn0035770
EIEN4	TC033693	FBgn0037549
EIEN7	TC006492	FBgn0028687
EIENA	TC009011	FBgn0284246
EIEND	TC009438	FBgn0033699
EIENE	TC012857	FBgn0028563,FBgn0028562,FBgn0028561,FBgn0033047
EIENF	TC011538	FBgn0030057
EIENG	TC009425	FBgn0261270
EIENH	TC007177	FBgn0036341
EIENJ	TC015575	FBgn0003141
EIENK	TC009487	FBgn0035631
EIENM	TC033202,TC034706	FBgn0031769
EIENQ	TC008802	FBgn0033380
EIENU	TC013063	FBgn0003275
EIENX	TC006062	FBgn0033257
EIENZ	TC011320,TC011171	FBgn0038201
EIEQC	TC032620	FBgn0030700
EIERS	TC005841	FBgn0086907,FBgn0284248
EIERU	TC008163	FBgn0003255
EIERY	TC003186	FBgn0024187
EIES0	TC010654	FBgn0030766
EIES2	TC031186	FBgn0285917
EIES3	TC004111	FBgn0289122
EIETM	TC001878	FBgn0032717
EIETN	TC000930	FBgn0026562
EIETP	TC001601,TC008735	FBgn0010328
EIETR	TC011923	FBgn0263351
EIETS	TC010498,TC001437	FBgn0024833
EIETT	TC004910	FBgn0029175
EIETW	TC001448	FBgn0262139
EIEU6	TC015995	FBgn0052220
EIEVH	TC015050	FBgn0036328,FBgn0036327,FBgn0262559
EIEVP	TC005575	FBgn0003321,FBgn0051501
EIEVY	TC010877	FBgn0038608
EIEWB	TC007011	FBgn0003462,FBgn0033631
EIEWC	TC007211	FBgn0034177
EIEWD	TC009295	FBgn0035877
EIEWG	TC011093	FBgn0035593
EIEWI	TC004088	FBgn0036096
EIEWQ	TC032859	FBgn0040985
EIEWW	TC033708,TC033709	FBgn0032252
EIEXW	TC033267	FBgn0034426,FBgn0034428,FBgn0031791
EIEYR	TC012552	FBgn0260463,FBgn0051352
EIEZQ	TC031005	FBgn0037046
EIF0E	TC013496	FBgn0283678
EIF0J	TC010596	FBgn0004595
EIF0K	TC006993	FBgn0035318
EIF0P	TC009870	FBgn0031106
EIF0Q	TC015913	FBgn0040493
EIF0R	TC034557	FBgn0027598
EIF0T	TC009558	FBgn0031820
EIF23	TC001000	FBgn0031760
EIF2Y	TC001970	FBgn0015553
EIF2Z	TC000838	FBgn0037250
EIF30	TC013076	FBgn0005654
EIF31	TC007403	FBgn0030512
EIF32	TC010368	FBgn0038115
EIF33	TC013284	FBgn0037652
EIF34	TC012279	FBgn0000346,FBgn0051495,FBgn0266464
EIF3B	TC010771	FBgn0039038,FBgn0085404
EIF3D	TC010653	FBgn0001321
EIF3Q	TC011447,TC011450	FBgn0035722
EIF3S	TC000567	FBgn0037538
EIF3T	TC014918	FBgn0033100
EIF3X	TC000220	FBgn0030966
EIF3Y	TC013403	FBgn0038395
EIF40	TC007212	FBgn0031882
EIF44	TC006048	FBgn0029596,FBgn0032754,FBgn0289578
EIF4G	TC012708	FBgn0026372
EIF4Q	TC009931	FBgn0034360
EIF4R	TC009384	FBgn0035065
EIF4U	TC012174	FBgn0031859
EIF4Z	TC014014,TC011877	FBgn0051345
EIF51	TC000749	FBgn0250789
EIF52	TC000459	FBgn0033913,FBgn0033955
EIF5A	TC000737	FBgn0010770
EIF5C	TC005433	FBgn0030013
EIF5I	TC034184	FBgn0086898
EIF63	TC030989	FBgn0039155
EIF64	TC005641,TC006482,TC006483,TC006484	FBgn0034996
EIF68	TC031453	FBgn0034849
EIF6A	TC033665	FBgn0031713
EIF6C	TC006344	FBgn0031996
EIF6G	TC014763	FBgn0034483,FBgn0288856
EIF6H	TC009220	FBgn0005638
EIF6K	TC000039	FBgn0053054,FBgn0085290
EIF78	TC012876	FBgn0032680,FBgn0031145
EIF87	TC004001	FBgn0029971
EIF8A	TC001983	FBgn0034202,FBgn0033474
EIF8H	TC006674	FBgn0032419
EIF8J	TC015590	FBgn0025393
EIF8X	TC014364	FBgn0001124
EIF8Y	TC011210	FBgn0000139
EIF8Z	TC005570	FBgn0027617
EIF90	TC016198	FBgn0031519
EIF94	TC007691	FBgn0039301
EIF95	TC013382	FBgn0032296
EIF96	TC034617	FBgn0004597
EIF9F	TC033770	FBgn0033842
EIF9G	TC012725	FBgn0038473
EIF9I	TC000469	FBgn0033656
EIF9J	TC014210	FBgn0036099
EIF9K	TC007395	FBgn0286506
EIF9M	TC013318	FBgn0002787
EIFAQ	TC002377	FBgn0042178,FBgn0042177
EIFAT	TC014347	FBgn0030102,FBgn0053548
EIFAV	TC010446,TC014707	FBgn0034706,FBgn0031098,FBgn0262580,FBgn0036170
EIFB0	TC010945	FBgn0086445
EIFB5	TC007209	FBgn0086768
EIFB6	TC014471	FBgn0004797
EIFBC	TC030999	FBgn0005355
EIFD0	TC000754	FBgn0043550
EIFD9	TC009645	FBgn0034172
EIFDP	TC015325,TC015326,TC015404	FBgn0036816,FBgn0260466,FBgn0032314,FBgn0064119
EIFDQ	TC007282	FBgn0034510,FBgn0031049
EIFDR	TC013073	FBgn0035643
EIFDU	TC013379	FBgn0034345
EIFEH	TC004063	FBgn0026577
EIFEV	TC014143	FBgn0000489
EIFEW	TC005377,TC005376,TC006769,TC005375,TC005374,TC006515	FBgn0002564,FBgn0002562,FBgn0036782,FBgn0002565,FBgn0002563,FBgn0036410
EIFEX	TC006618	FBgn0025833
EIFF8	TC033072	FBgn0000308
EIFG5	TC003997	FBgn0037890,FBgn0033519
EIFGE	TC030549	FBgn0024194
EIFGF	TC001378	FBgn0263997
EIFGG	TC003812	FBgn0002948
EIFGJ	TC004871	FBgn0034893
EIFGQ	TC001321	FBgn0039157
EIFGU	TC011872	FBgn0250755
EIFHW	TC007375	FBgn0024364
EIFI2	TC001943	FBgn0024227
EIFIF	TC007868	FBgn0031233
EIFIG	TC002493	FBgn0040281
EIFIH	TC032977,TC034819	FBgn0003575
EIFII	TC014124	FBgn0043364
EIFIJ	TC032696	FBgn0259935
EIFIM	TC000792	FBgn0039240
EIFIV	TC032323,TC004448,TC004447,TC004940,TC004942,TC004444,TC004443,TC004442,TC003345	FBgn0033381
EIFJC	TC014659	FBgn0039969,FBgn0054011,FBgn0031731
EIFJP	TC014951	FBgn0035091
EIFKB	TC007755,TC007756,TC030445,TC007742,TC007741,TC008468,TC012904	FBgn0011280
EIFKI	TC006187	FBgn0263258
EIFKP	TC004712	FBgn0034691
EIFKV	TC012510	FBgn0039747
EIFKW	TC007143	FBgn0265959
EIFKX	TC034116,TC034050	FBgn0002576,FBgn0083981
EIFKY	TC015184	FBgn0030973
EIFM2	TC012611	FBgn0034352
EIFM5	TC034091	FBgn0040805
EIFM6	TC012553	FBgn0034029
EIFM7	TC008869	FBgn0029818
EIFM8	TC033103	FBgn0033054
EIFMF	TC010491	FBgn0000351
EIFMR	TC014610	FBgn0027603
EIFMT	TC009257,TC009256	FBgn0025373
EIFN4	TC000224	FBgn0015300,FBgn0026136,FBgn0000259
EIFN5	TC032155	FBgn0266756
EIFN9	TC014078,TC013720,TC013719	FBgn0032913
EIFNG	TC000617	FBgn0011769
EIFNT	TC003875	FBgn0040290
EIFNY	TC001440	FBgn0066365
EIFNZ	TC012433	FBgn0260935
EIFPU	TC005877	FBgn0032115,FBgn0029715
EIFPY	TC032605	FBgn0270924
EIFPZ	TC007066	FBgn0031010
EIFQ0	TC012447	FBgn0011582
EIFQ5	TC031117	FBgn0052702,FBgn0259140
EIFQ6	TC034513	FBgn0036732
EIFQ8	TC008023	FBgn0040373
EIFQP	TC010195	FBgn0030307,FBgn0260645,FBgn0260646,FBgn0003137,FBgn0261630,FBgn0261633,FBgn0261634
EIFQU	TC001088	FBgn0039007
EIFQW	TC009486	FBgn0250848
EIFR1	TC009371	FBgn0030887
EIFR2	TC015318	FBgn0029942
EIFR7	TC031964	FBgn0267253,FBgn0030913
EIFRJ	TC005801	FBgn0039537
EIFRM	TC006493	FBgn0031692
EIFSK	TC034418,TC034419	FBgn0033130
EIFSZ	TC011886	FBgn0261547
EIFT0	TC030998	FBgn0010113
EIFTJ	TC030046,TC030045,TC011006	FBgn0015031
EIFTU	TC032588	FBgn0051279
EIFVH	TC034444	FBgn0039594
EIFVI	TC034663	FBgn0020305
EIFVK	TC011605	FBgn0036263
EIFVN	TC009551	FBgn0000121
EIFVP	TC008872	FBgn0025352
EIFVR	TC012458	FBgn0034532
EIFVT	TC007574	FBgn0030789
EIFVU	TC005409	FBgn0032598
EIFW6	TC034515	FBgn0039904
EIFW7	TC012067	FBgn0037218
EIFWA	TC015512	FBgn0037330
EIFWC	TC034577	FBgn0035944
EIFWG	TC003401	FBgn0035402
EIFZ8	TC006714	FBgn0033352
EIG06	TC003493	FBgn0033919
EIG1R	TC006477	FBgn0034975
EIG1T	TC003435	FBgn0037819
EIG1U	TC007810	FBgn0259221
EIG1V	TC006108	FBgn0020626
EIG1Z	TC009929	FBgn0034364
EIG2G	TC013812	FBgn0035280
EIG2N	TC006359	FBgn0033713
EIG2P	TC009977	FBgn0038877
EIG2Y	TC003639	FBgn0035648
EIG31	TC015330	FBgn0011746
EIG32	TC005719	FBgn0000662
EIG33	TC004597	FBgn0029896
EIG34	TC011377	FBgn0021750
EIG35	TC011660	FBgn0037414
EIG36	TC010003	FBgn0033571
EIG38	TC010864	FBgn0031538
EIG3A	TC010359	FBgn0026873
EIG3E	TC008909	FBgn0000448
EIG3U	TC013759	FBgn0040368,FBgn0265089,FBgn0035823,FBgn0035709,FBgn0039622,FBgn0015218
EIG3W	TC035026,TC004609,TC001360	FBgn0010215
EIG4F	TC034303	FBgn0031518
EIG4U	TC030602	FBgn0027526
EIG4Y	TC014175	FBgn0038829
EIG5X	TC007640	FBgn0038578
EIG5Y	TC030759	FBgn0032997
EIG5Z	TC008256	FBgn0286783
EIG62	TC034683	FBgn0038331
EIG63	TC001699	FBgn0035471
EIG66	TC030756	FBgn0031773
EIG68	TC004236	FBgn0030215,FBgn0036726,FBgn0263032,FBgn0263033
EIG6A	TC031230	FBgn0036373
EIG6F	TC006801	FBgn0032481
EIG6T	TC005426	FBgn0031655
EIG6V	TC002817	FBgn0266582
EIG6X	TC011692	FBgn0024556
EIG6Y	TC014180	FBgn0025681
EIG6Z	TC033129,TC033130,TC033181	FBgn0000299
EIG71	TC033217	FBgn0264357
EIG74	TC002300	FBgn0064116
EIG7H	TC013384	FBgn0030177
EIG7J	TC032772,TC034651	FBgn0032014
EIG7K	TC030729	FBgn0037737
EIG7Q	TC002441	FBgn0010470
EIG7R	TC032197	FBgn0026077
EIG7S	TC014566	FBgn0263930
EIG7V	TC010380	FBgn0035601
EIG8E	TC014226	FBgn0019968
EIG8H	TC014006,TC032116	FBgn0032471,FBgn0037440,FBgn0038486,FBgn0000303
EIG8S	TC008867	FBgn0266354
EIG8V	TC009730	FBgn0030403
EIG97	TC032343,TC003070	FBgn0023172
EIG9I	TC033004	FBgn0263131
EIG9J	TC007861	FBgn0031571
EIG9M	TC034512	FBgn0020370
EIG9S	TC004391	FBgn0003044
EIGAZ	TC006792	FBgn0035247
EIGB0	TC004823	FBgn0085224
EIGB1	TC034458,TC034459	FBgn0030151
EIGB8	TC033222,TC033223,TC011558	FBgn0027532
EIGBB	TC014444	FBgn0031883
EIGBU	TC032430,TC032431	FBgn0020621
EIGC0	TC032761	FBgn0028481,FBgn0051690
EIGC4	TC030734	FBgn0027549
EIGD5	TC030574	FBgn0025469
EIGD6	TC003641	FBgn0031909
EIGDA	TC001091	FBgn0264389
EIGDR	TC002785,TC002786	FBgn0037678
EIGE1	TC014132	FBgn0260479,FBgn0031939,FBgn0031936,FBgn0031935,FBgn0031937,FBgn0053296
EIGE7	TC033027	FBgn0051146
EIGEV	TC014952,TC004188	FBgn0031317
EIGG1	TC016318	FBgn0283438
EIGJU	TC015334	FBgn0039417
EIGJW	TC014727	FBgn0031741
EIGJZ	TC000229	FBgn0030086
EIGK3	TC004658	FBgn0038675
EIGK4	TC013430	FBgn0036685
EIGK6	TC006411	FBgn0037220
EIGK8	TC011542	FBgn0035407
EIGKF	TC004781,TC010440	FBgn0051528,FBgn0031057
EIGKG	TC011026	FBgn0037653
EIGKH	TC034580	FBgn0029911
EIGKI	TC005548,TC005069	FBgn0037339
EIGKJ	TC003548	FBgn0037443
EIGKK	TC014290	FBgn0003475
EIGKM	TC009118	FBgn0034067
EIGKN	TC004634	FBgn0034432
EIGKQ	TC030050	FBgn0035009,FBgn0028570,FBgn0032972,FBgn0034478,FBgn0024196
EIGMB	TC004545	FBgn0004514
EIGMD	TC003666	FBgn0034371
EIGMF	TC005445	FBgn0031174
EIGMG	TC012184	FBgn0040078
EIGMH	TC009998	FBgn0037573
EIGMN	TC010901	FBgn0004055
EIGMQ	TC010995	FBgn0035767
EIGMW	TC033680	FBgn0035008,FBgn0028487,FBgn0013733
EIGN0	TC009461	FBgn0041156
EIGN1	TC030567	FBgn0039405
EIGN2	TC009595	FBgn0033812
EIGNC	TC034296	FBgn0286898
EIGNJ	TC001470	FBgn0004636
EIGNK	TC012874	FBgn0032476
EIGNM	TC001326	FBgn0264712
EIGNN	TC014580	FBgn0039223
EIGNP	TC014647	FBgn0035771
EIGNQ	TC005757	FBgn0027783
EIGNR	TC000245	FBgn0036915
EIGNS	TC011289	FBgn0038947
EIGNT	TC005315	FBgn0000182
EIGP9	TC011917	FBgn0033236
EIGPK	TC001874	FBgn0043903,FBgn0031055
EIGPS	TC015804	FBgn0003145
EIGPW	TC013464	FBgn0031913
EIGQ7	TC012258	FBgn0000256
EIGQ8	TC013560	FBgn0250839
EIGQK	TC001409	FBgn0261278
EIGQM	TC012793	FBgn0020255,FBgn0036497
EIGQN	TC002497	FBgn0050340
EIGQP	TC006199	FBgn0033556
EIGQS	TC014345	FBgn0024989
EIGR1	TC015605,TC015606	FBgn0031030
EIGRJ	TC007754	FBgn0003941
EIGS8	TC034083,TC031004,TC032193,TC001157,TC015237,TC015083,TC005925,TC012405	FBgn0035070,FBgn0053160,FBgn0053159,FBgn0052271,FBgn0260461,FBgn0052376,FBgn0052374,FBgn0051681,FBgn0053127,FBgn0031249,FBgn0037038,FBgn0037036,FBgn0051267,FBgn0038892,FBgn0039703,FBgn0050031,FBgn0010358,FBgn0050025,FBgn0010359,FBgn0038431,FBgn0083965,FBgn0083966,FBgn0085486,FBgn0085487,FBgn0038482,FBgn0037039,FBgn0250841
EIGSE	TC011720	FBgn0261649
EIGSN	TC004364	FBgn0259139
EIGSR	TC034217	FBgn0029095,FBgn0038466
EIGST	TC014788	FBgn0015803
EIGSU	TC034640,TC003841	FBgn0010501,FBgn0028381,FBgn0019972
EIGSV	TC033405,TC015414,TC015554,TC005026	FBgn0031775
EIGTA	TC002990	FBgn0036030
EIGVR	TC033342,TC005665,TC016069	FBgn0040227
EIGVW	TC009376	FBgn0028500
EIGVX	TC001347	FBgn0033734
EIGXD	TC016331	FBgn0011661
EIGY1	TC004623,TC004622	FBgn0011653
EIGY2	TC034017	FBgn0039415
EIGZ2	TC030657	FBgn0033086
EIGZ5	TC008096,TC007697	FBgn0260632,FBgn0011274
EIGZ6	TC008099	FBgn0003028
EIGZ9	TC011841	FBgn0023516
EIGZU	TC031547	FBgn0033633
EIGZW	TC003856	FBgn0033427,FBgn0028862
EIH01	TC033079	FBgn0032196
EIH04	TC008693	FBgn0085451
EIH09	TC008998	FBgn0261552
EIH0A	TC008067	FBgn0083962
EIH0C	TC010431	FBgn0040236
EIH0K	TC034489	FBgn0021872
EIH11	TC033251,TC031545	FBgn0016693
EIH1B	TC008241	FBgn0040475
EIH1J	TC002995	FBgn0051915
EIH2Q	TC010081	FBgn0023407
EIH2Y	TC013036	FBgn0261530
EIH2Z	TC015985	FBgn0032793
EIH31	TC004532	FBgn0039336
EIH33	TC033579	FBgn0033605
EIH38	TC010992	FBgn0261434
EIH3Y	TC003549	FBgn0038516
EIH40	TC004426	FBgn0011566
EIH42	TC034312	FBgn0031266
EIH45	TC015453	FBgn0034258
EIH49	TC006314	FBgn0026597
EIH4F	TC011708	FBgn0011289
EIH4J	TC014494	FBgn0030696,FBgn0016698,FBgn0037365
EIH4K	TC034845	FBgn0052350
EIH4M	TC001072	FBgn0004391
EIH4P	TC031025,TC010791,TC005934	FBgn0022338
EIH5E	TC011647	FBgn0001248
EIH5G	TC004308	FBgn0015521
EIH5K	TC006280	FBgn0032595
EIH5M	TC014412	FBgn0031684
EIH5P	TC035013	FBgn0261284
EIH6F	TC002359	FBgn0028382
EIH6G	TC011201	FBgn0038926
EIH6H	TC009327	FBgn0036920,FBgn0030620
EIH6I	TC011022	FBgn0033902
EIH6J	TC003201	FBgn0036000
EIH6K	TC011768	FBgn0039751
EIH6M	TC030560	FBgn0051450
EIH6N	TC015011,TC010231,TC004002	FBgn0032769,FBgn0032768
EIH6Q	TC008016	FBgn0024947
EIH6R	TC009982	FBgn0024330
EIH6U	TC002851	FBgn0029992
EIH6W	TC004103	FBgn0031604
EIH70	TC002556	FBgn0038725
EIH71	TC032794	FBgn0011837
EIH75	TC014105	FBgn0037475
EIH76	TC005486	FBgn0011787
EIH77	TC006646,TC012828	FBgn0038819
EIH7A	TC031170,TC003081	FBgn0036817
EIH7B	TC014377	FBgn0082598
EIH7H	TC009771	FBgn0031851
EIH7T	TC007504	FBgn0034295,FBgn0034292,FBgn0034291
EIH7V	TC002955,TC002952,TC005956,TC005955,TC005954,TC005953,TC005432	FBgn0030521
EIH80	TC031518	FBgn0032136
EIH81	TC008606,TC010614	FBgn0026439,FBgn0026438
EIH8S	TC013699	FBgn0030121,FBgn0030120
EIH8T	TC013480	FBgn0000075,FBgn0000422
EIH8U	TC002425	FBgn0036666
EIH8W	TC012819	FBgn0037427
EIH8X	TC005853	FBgn0025109
EIH90	TC007891	FBgn0028693,FBgn0036465
EIH9N	TC001036,TC001383	FBgn0262699,FBgn0001086
EIH9W	TC000506	FBgn0033526
EIH9X	TC010881	FBgn0038855
EIHA1	TC003272	FBgn0035942
EIHA3	TC013917,TC013918	FBgn0064237,FBgn0013763,FBgn0026415
EIHA4	TC014443	FBgn0031736
EIHA5	TC000642	FBgn0038163
EIHAQ	TC006560	FBgn0022344
EIHAT	TC007735	FBgn0016070
EIHCA	TC034744	FBgn0010825
EIHCB	TC007036	FBgn0036671
EIHCC	TC009555	FBgn0038234
EIHCE	TC033702	FBgn0050296
EIHCG	TC009110	FBgn0030745,FBgn0053061,FBgn0053060
EIHCJ	TC001210	FBgn0027496
EIHCK	TC007529	FBgn0284256
EIHCQ	TC013774	FBgn0031504,FBgn0039970
EIHCU	TC030761	FBgn0034567
EIHCW	TC031198,TC032161,TC032162,TC004770,TC013326,TC009092,TC009090,TC013277,TC013278,TC013279,TC013280,TC002193	FBgn0019929,FBgn0050287,FBgn0050289,FBgn0028866,FBgn0032551,FBgn0038144,FBgn0038250,FBgn0000533,FBgn0051200,FBgn0051199,FBgn0039102,FBgn0039759,FBgn0039758,FBgn0053458,FBgn0050098,FBgn0050090,FBgn0033439,FBgn0053459,FBgn0050087,FBgn0053460,FBgn0085465,FBgn0050288,FBgn0051219,FBgn0050088,FBgn0031058,FBgn0050083,FBgn0050286,FBgn0053465,FBgn0050414,FBgn0051220,FBgn0050082,FBgn0039101,FBgn0042106,FBg…
EIHE2	TC011321,TC011322	FBgn0039776,FBgn0039779,FBgn0039784,FBgn0051017,FBgn0051013,FBgn0051524,FBgn0039783,FBgn0051014,FBgn0039780,FBgn0026190,FBgn0039782,FBgn0085374,FBgn0265268,FBgn0052201,FBgn0036796,FBgn0040528,FBgn0051016,FBgn0051021,FBgn0051371,FBgn0036795,FBgn0039616,FBgn0052199,FBgn0054041,FBgn0036793,FBgn0042182
EIHE3	TC011546	FBgn0035436
EIHEW	TC006260	FBgn0028690
EIHF3	TC009426	FBgn0000414
EIHF5	TC007919	FBgn0031356
EIHF7	TC033275	FBgn0037044
EIHFW	TC030882,TC002600	FBgn0035957,FBgn0000116,FBgn0038373
EIHGA	TC030615	FBgn0031817
EIHGF	TC015323	FBgn0036544
EIHGG	TC011357	FBgn0003169
EIHGS	TC004127	FBgn0040324
EIHH2	TC004892	FBgn0038834
EIHH7	TC030609	FBgn0033362,FBgn0262587
EIHHZ	TC002668	FBgn0083969
EIHIA	TC006419	FBgn0032707
EIHK1	TC003821	FBgn0050349
EIHK2	TC030773	FBgn0037137
EIHK5	TC012332	FBgn0002941
EIHK7	TC010317	FBgn0040336
EIHK9	TC033580	FBgn0026402
EIHKA	TC032990	FBgn0260795
EIHKQ	TC032198	FBgn0028577
EIHKR	TC005461	FBgn0038723
EIHKS	TC008707	FBgn0039697
EIHKU	TC011859	FBgn0037200
EIHKV	TC003731	FBgn0015818
EIHKW	TC032700	FBgn0035760
EIHKY	TC013168	FBgn0003279
EIHM3	TC006837	FBgn0087041
EIHM6	TC008182	FBgn0028708
EIHM8	TC005397	FBgn0050373
EIHMA	TC014026	FBgn0020381,FBgn0031065
EIHNC	TC032057,TC032058,TC032059,TC000817,TC000818,TC000819	FBgn0051272,FBgn0037829
EIHND	TC005667	FBgn0030239
EIHNF	TC014436	FBgn0035155
EIHNI	TC002309	FBgn0043005
EIHNJ	TC000886	FBgn0027524
EIHNK	TC002391	FBgn0015834
EIHP4	TC034409	FBgn0034021
EIHP5	TC001473	FBgn0037937
EIHPA	TC005481	FBgn0032602
EIHQ2	TC004846	FBgn0003499
EIHQ3	TC004761	FBgn0039937
EIHQJ	TC032479	FBgn0053519
EIHQU	TC010461	FBgn0031414
EIHR1	TC004311	FBgn0052264
EIHR4	TC011029	FBgn0039163
EIHRC	TC013874	FBgn0031054
EIHRD	TC000137	FBgn0035397
EIHS0	TC031743	FBgn0040396
EIHS2	TC011601	FBgn0051869
EIHSA	TC004956,TC012853	FBgn0031528
EIHSC	TC012484	FBgn0027835
EIHSE	TC005390	FBgn0001491
EIHSW	TC014804	FBgn0044419
EIHT0	TC013740	FBgn0034564
EIHT1	TC003350	FBgn0030645
EIHT5	TC003999,TC016004	FBgn0035914
EIHT9	TC005612	FBgn0030328
EIHTF	TC034530	FBgn0037327
EIHTH	TC002673	FBgn0013759
EIHTI	TC004435	FBgn0030768,FBgn0031733
EIHTN	TC002498	FBgn0283531
EIHTR	TC003354	FBgn0004102
EIHUI	TC008955	FBgn0035431
EIHUJ	TC015394	FBgn0000529
EIHUP	TC004459	FBgn0033104
EIHV1	TC030583	FBgn0027791
EIHVD	TC031541,TC031539,TC010786	FBgn0259245,FBgn0052791,FBgn0267428
EIHVH	TC012620	FBgn0032804
EIHXS	TC005933	FBgn0034745
EIHXU	TC006888	FBgn0025776
EIHXW	TC013875	FBgn0033752
EIHY3	TC001306	FBgn0052176
EIHY6	TC034974	FBgn0262126
EIHY8	TC013431	FBgn0011284
EIHYA	TC002492	FBgn0000150
EIHYE	TC012812	FBgn0039427
EIHYF	TC000708	FBgn0039531
EIHYG	TC003093	FBgn0035249
EIHZK	TC015051	FBgn0034142
EIHZP	TC032803	FBgn0031955
EII2H	TC006474	FBgn0003716
EII2X	TC033723,TC015699	FBgn0004198
EII34	TC010162,TC033446,TC008788	FBgn0011648
EII3H	TC007817	FBgn0037182
EII3K	TC007515	FBgn0053094
EII4N	TC015782,TC015783	FBgn0032144
EII51	TC009377	FBgn0083951
EII52	TC011347	FBgn0034248
EII58	TC004555	FBgn0038852
EII59	TC007673	FBgn0034463
EII5F	TC011343	FBgn0033235
EII5K	TC000095	FBgn0037569
EII5M	TC009347	FBgn0023522
EII5N	TC001104	FBgn0288875
EII5R	TC005869	FBgn0028694
EII5T	TC001107	FBgn0266669
EII5X	TC012383	FBgn0259173
EII5Y	TC012875	FBgn0037360
EII5Z	TC015256,TC011046	FBgn0004107
EII60	TC000530,TC016203	FBgn0041194,FBgn0004901
EII64	TC031673	FBgn0026787
EII65	TC031986	FBgn0011666
EII67	TC010612	FBgn0033089
EII68	TC000235	FBgn0030945
EII69	TC003692	FBgn0260399
EII6X	TC011870	FBgn0001297
EII79	TC002361	FBgn0050380
EII81	TC000350	FBgn0039638
EII8M	TC003427	FBgn0032408
EII8Q	TC007745	FBgn0030093
EII8T	TC032110	FBgn0267435
EII8U	TC015430	FBgn0028717
EII8V	TC002424	FBgn0036221,FBgn0034914
EII8Z	TC001243	FBgn0039335
EII90	TC007942	FBgn0026430,FBgn0035800
EII93	TC006900	FBgn0039233
EII94	TC012039	FBgn0036397
EII98	TC005760	FBgn0000524
EII9A	TC007486	FBgn0030246
EII9B	TC009636	FBgn0034117
EIIA4	TC014582	FBgn0000426
EIIA5	TC034594	FBgn0052280
EIIA9	TC034316	FBgn0030234
EIIAD	TC015905	FBgn0032111,FBgn0038078,FBgn0051347,FBgn0264340
EIIAZ	TC010166	FBgn0030581
EIIBG	TC011058	FBgn0003392
EIICG	TC011774	FBgn0011836
EIICI	TC003434	FBgn0036191
EIICK	TC001432	FBgn0000038
EIICM	TC005367	FBgn0040211
EIICN	TC012240	FBgn0023519
EIID4	TC009861	FBgn0003174
EIID6	TC010838	FBgn0038862
EIIDC	TC008993	FBgn0053558
EIIDG	TC033137,TC003828,TC009440,TC008761,TC008760,TC016022,TC004221,TC001474	FBgn0029848,FBgn0040069,FBgn0052750,FBgn0052751
EIIDI	TC031289	FBgn0030960
EIIDM	TC007170	FBgn0037100
EIIE6	TC005204	FBgn0025865
EIIHS	TC011657	FBgn0037410
EIIHT	TC009984	FBgn0005648
EIIHW	TC012760	FBgn0034909
EIIHX	TC007772	FBgn0036187
EIIHZ	TC001381	FBgn0035385
EIII0	TC012373	FBgn0027836
EIII2	TC030906	FBgn0023524
EIIII	TC009485	FBgn0010078
EIIIJ	TC012435	FBgn0029853
EIIIK	TC030982	FBgn0014949
EIIIP	TC009290	FBgn0033199
EIIIR	TC033382	FBgn0029881
EIIIS	TC006162	FBgn0034051
EIIJ3	TC012700	FBgn0039559
EIIJK	TC011207	FBgn0038326
EIIJZ	TC009812	FBgn0034313
EIIK4	TC006216	FBgn0030099
EIIK6	TC014772	FBgn0036202
EIIK7	TC032010,TC004493	FBgn0034093
EIIMM	TC015416	FBgn0031090
EIIMP	TC003854	FBgn0042712
EIIMQ	TC009171	FBgn0024285
EIIMS	TC005697	FBgn0032883
EIIMT	TC000758	FBgn0035462
EIIMU	TC016093	FBgn0034232
EIIMV	TC033903,TC010386,TC010387	FBgn0033915
EIIMW	TC016087	FBgn0003969
EIIN4	TC033672,TC033797,TC031184,TC009058,TC009768	FBgn0083949,FBgn0083950,FBgn0038156,FBgn0037736,FBgn0259213
EIIN5	TC011057,TC016200	FBgn0030421,FBgn0026718
EIIN6	TC034442	FBgn0029157
EIIPF	TC014863	FBgn0039911
EIIPH	TC014779	FBgn0031064
EIIPJ	TC014205,TC014613	FBgn0041191
EIIPK	TC014616,TC013196	FBgn0243486
EIIPP	TC003487	FBgn0259985
EIIPS	TC015386	FBgn0035134
EIIQ3	TC030558	FBgn0039126,FBgn0264741,FBgn0264740
EIIQA	TC009895	FBgn0039829
EIIQC	TC007060	FBgn0029976
EIIQD	TC005561	FBgn0031758,FBgn0030872
EIIR7	TC014272	FBgn0031231
EIIR9	TC000470	FBgn0033654
EIIRA	TC007569	FBgn0029839
EIIRC	TC012625	FBgn0035741
EIIRE	TC013997	FBgn0014396
EIIRG	TC033589,TC030225,TC030227,TC030228,TC030229,TC030226,TC030271,TC030219,TC030218,TC030221,TC030220,TC030222,TC030256	FBgn0259683
EIIRN	TC006846	FBgn0051973
EIIRP	TC002763	FBgn0004379
EIIRS	TC009456	FBgn0028622
EIIRT	TC015740,TC005288	FBgn0026433
EIIRU	TC013625	FBgn0026056
EIIRV	TC015474	FBgn0037624
EIIRW	TC007475	FBgn0013973
EIIRX	TC009040	FBgn0037369
EIIS5	TC032496	FBgn0085432
EIISZ	TC010125	FBgn0031784
EIIT7	TC033309,TC015380,TC015341,TC015576	FBgn0033464
EIITC	TC014041	FBgn0035917
EIITG	TC009784	FBgn0029745,FBgn0033886
EIIUD	TC007732,TC004238	FBgn0024920
EIIVU	TC003328	FBgn0267487
EIIVV	TC001698,TC006303	FBgn0032864
EIIVW	TC013601	FBgn0036486
EIIVX	TC006994	FBgn0020620
EIIVY	TC006713	FBgn0030183
EIIW5	TC008996	FBgn0287186
EIIW8	TC014031,TC014032,TC014033	FBgn0032946
EIIW9	TC032730	FBgn0027580
EIIWB	TC014438	FBgn0031857
EIIWC	TC002268	FBgn0034179,FBgn0030761
EIIWD	TC011926	FBgn0085421
EIIWF	TC013052	FBgn0087013
EIIXI	TC014155,TC014156,TC011448	FBgn0034479
EIIXK	TC001230	FBgn0038407
EIIXR	TC000462,TC013654	FBgn0031302,FBgn0016691,FBgn0085380
EIIXV	TC011817	FBgn0283472
EIIXZ	TC014374,TC009201	FBgn0019990
EIIY0	TC010427	FBgn0286027
EIIY2	TC001189	FBgn0015247
EIIY3	TC004799,TC002806,TC013905	FBgn0030207,FBgn0263106,FBgn0031322
EIIY4	TC001371,TC032209	FBgn0001139
EIIY5	TC012589,TC012593	FBgn0000479
EIIY7	TC006170,TC005317	FBgn0001092,FBgn0034173,FBgn0001091
EIIYB	TC007795	FBgn0031980
EIIYF	TC011805	FBgn0030638,FBgn0030756
EIIYW	TC033044	FBgn0029785
EIIZ2	TC034719	FBgn0051998
EIIZ4	TC031367	FBgn0020299
EIIZG	TC032750	FBgn0263511,FBgn0263512
EIIZH	TC000057	FBgn0024998
EIIZI	TC012536	FBgn0041186
EIIZM	TC010827	FBgn0036538,FBgn0036537
EIIZQ	TC004921	FBgn0025456
EIIZR	TC005175,TC009277	FBgn0029996,FBgn0037987
EIIZS	TC013477	FBgn0037351
EIIZU	TC000326	FBgn0033782
EIIZW	TC014109	FBgn0051155
EIIZZ	TC002719	FBgn0013765
EIJ04	TC009129,TC009128,TC011646	FBgn0025814
EIJ07	TC014239	FBgn0037570
EIJ0C	TC012434	FBgn0083940
EIJ0K	TC008222	FBgn0261617
EIJ0Z	TC030649	FBgn0037305
EIJ16	TC034281	FBgn0003268
EIJ1I	TC015642,TC015643	FBgn0086532
EIJ1T	TC003694	FBgn0037120
EIJ1U	TC032404	FBgn0013718
EIJ1V	TC000917	FBgn0003339
EIJ2A	TC010517,TC012469	FBgn0010385
EIJ2W	TC015441,TC004245	FBgn0265935
EIJ2X	TC030612	FBgn0033055
EIJ2Y	TC004772	FBgn0035388
EIJ30	TC009631	FBgn0287825
EIJ31	TC014542	FBgn0262114
EIJ4C	TC030686	FBgn0034694
EIJ50	TC011206	FBgn0061469
EIJ52	TC008842	FBgn0050390
EIJ56	TC005393	FBgn0028582
EIJ6X	TC011524	FBgn0010830
EIJ7G	TC011388	FBgn0033206
EIJ85	TC007629	FBgn0037019
EIJ87	TC004895	FBgn0036494
EIJ88	TC005168	FBgn0039339
EIJ89	TC003699	FBgn0035704
EIJ8G	TC010805	FBgn0250786
EIJ91	TC031667,TC010238,TC031668,TC033365,TC032833,TC007316,TC015160,TC015102,TC000856,TC032503,TC010239,TC010253,TC010255	FBgn0034756,FBgn0032693,FBgn0039006,FBgn0033304,FBgn0038194,FBgn0033302
EIJ93	TC007832	FBgn0010438
EIJ96	TC032883	FBgn0259994
EIJ9E	TC030896	FBgn0026059
EIJ9H	TC000968	FBgn0260987
EIJ9I	TC007079	FBgn0032884
EIJ9J	TC001320	FBgn0011674
EIJ9M	TC013532	FBgn0036684
EIJ9P	TC010851	FBgn0013983
EIJA3	TC032054	FBgn0261987
EIJA6	TC003210	FBgn0266000
EIJA9	TC011666	FBgn0032515
EIJAC	TC002994	FBgn0032154
EIJAF	TC030692	FBgn0032020
EIJAG	TC002421	FBgn0029873
EIJAK	TC033900,TC030585	FBgn0000283
EIJAM	TC013994	FBgn0035401
EIJAN	TC001710	FBgn0052590
EIJAR	TC034520	FBgn0001316
EIJAU	TC008617	FBgn0250746
EIJB3	TC007229	FBgn0029176
EIJB4	TC008030	FBgn0019957
EIJB6	TC012166	FBgn0038167
EIJB7	TC031144	FBgn0039741
EIJB9	TC009981	FBgn0037749
EIJBA	TC005458	FBgn0035024
EIJBB	TC009314	FBgn0024179
EIJBC	TC016224	FBgn0031093,FBgn0260481
EIJBZ	TC000304	FBgn0032509
EIJCB	TC030942	FBgn0024352
EIJCC	TC007010	FBgn0031575
EIJCJ	TC004891	FBgn0015618
EIJCK	TC010153	FBgn0039451
EIJCM	TC015728	FBgn0028691
EIJCN	TC007200	FBgn0030087
EIJCP	TC000385	FBgn0010303
EIJCS	TC004992	FBgn0263600
EIJDI	TC002466,TC002464	FBgn0032069,FBgn0027611,FBgn0032067,FBgn0032253,FBgn0032066,FBgn0032068
EIJDJ	TC032040,TC000798	FBgn0259101
EIJDK	TC006853	FBgn0035106
EIJDM	TC015179	FBgn0037723
EIJDS	TC032495	FBgn0260005
EIJDT	TC009731	FBgn0035113
EIJDV	TC033456,TC033454,TC033457,TC033455,TC033163,TC033162,TC032896,TC032897,TC032286,TC008364,TC015813,TC015814,TC012922,TC012923,TC012924,TC012915	FBgn0052679,FBgn0035042,FBgn0036070,FBgn0037889,FBgn0037888,FBgn0050486,FBgn0037650,FBgn0260766,FBgn0054002,FBgn0250842,FBgn0050488,FBgn0264297,FBgn0264298,FBgn0264299,FBgn0051296
EIJDZ	TC000635	FBgn0038447
EIJE0	TC011534,TC003545,TC014340	FBgn0020616,FBgn0043865
EIJE1	TC008733	FBgn0029121
EIJE2	TC002627	FBgn0029685
EIJE3	TC010010	FBgn0260962
EIJE4	TC009066	FBgn0024555
EIJE5	TC015407	FBgn0032234
EIJE6	TC009042	FBgn0032216
EIJE9	TC012677	FBgn0037551
EIJFX	TC015194	FBgn0039203
EIJFY	TC010832	FBgn0000180
EIJG2	TC003349	FBgn0263102
EIJGN	TC006604	FBgn0000482
EIJGQ	TC013739	FBgn0032083
EIJGR	TC012100	FBgn0030386,FBgn0015320,FBgn0031331
EIJGT	TC001477	FBgn0039066
EIJGV	TC031464	FBgn0260749
EIJH4	TC012393	FBgn0031119
EIJHW	TC008033	FBgn0032694
EIJIN	TC002396	FBgn0036142
EIJIS	TC034259	FBgn0263772
EIJIT	TC000997	FBgn0035207
EIJJU	TC011946	FBgn0010406
EIJKP	TC012093	FBgn0015336
EIJKR	TC015419	FBgn0037332
EIJKS	TC012512	FBgn0053970
EIJKT	TC030691	FBgn0000140
EIJKU	TC007678	FBgn0030336
EIJKV	TC009638	FBgn0027619
EIJKX	TC033362,TC033360	FBgn0031187
EIJKY	TC016225	FBgn0020513,FBgn0032221
EIJM1	TC004123	FBgn0038421
EIJM3	TC014398	FBgn0033998
EIJMS	TC009947	FBgn0034315
EIJNT	TC013906	FBgn0031682
EIJPP	TC034551	FBgn0038956,FBgn0040628
EIJQ0	TC033325	FBgn0034913
EIJQ2	TC032780	FBgn0033867
EIJQF	TC032415,TC003560	FBgn0039916,FBgn0039927
EIJQI	TC010481	FBgn0004619,FBgn0264000
EIJRI	TC031640	FBgn0243514,FBgn0259896,FBgn0028939
EIJRJ	TC015914	FBgn0037875
EIJRM	TC011233	FBgn0037026
EIJRN	TC006409	FBgn0028992
EIJRP	TC008673	FBgn0037580
EIJRQ	TC034075	FBgn0026238
EIJRR	TC003602	FBgn0034649
EIJRU	TC006746	FBgn0261479
EIJRY	TC007252	FBgn0039801,FBgn0039800
EIJS3	TC011949	FBgn0031247
EIJS7	TC009786	FBgn0031497,FBgn0031281
EIJSN	TC007100,TC007099,TC007098,TC007097,TC007096,TC007506	FBgn0027601
EIJST	TC015260	FBgn0032524
EIJSV	TC004591	FBgn0261999
EIJSW	TC000780	FBgn0037757
EIJSX	TC031140	FBgn0285926
EIJSZ	TC013655	FBgn0053512
EIJT0	TC009319	FBgn0034372
EIJT1	TC006501	FBgn0086129
EIJTU	TC033116	FBgn0040391,FBgn0035674
EIJU0	TC031636,TC004929	FBgn0001098
EIJU1	TC000606	FBgn0023518,FBgn0263667
EIJU4	TC010657	FBgn0265140
EIJU7	TC008262	FBgn0034500
EIJUD	TC008407	FBgn0051004
EIJUH	TC003655	FBgn0039306
EIJUJ	TC013565	FBgn0013987
EIJUM	TC000193	FBgn0038045
EIJUN	TC003754	FBgn0026376
EIJUP	TC006554	FBgn0033761
EIJUQ	TC001302	FBgn0039430
EIJUR	TC012411	FBgn0033017
EIJUS	TC015671	FBgn0284255
EIJUX	TC014956	FBgn0267823
EIJV1	TC014045	FBgn0005617
EIJV3	TC014247	FBgn0033918
EIJV4	TC005310	FBgn0033755
EIJVC	TC011256	FBgn0038640
EIJVD	TC030689	FBgn0061362
EIJVE	TC012091	FBgn0261245
EIJVH	TC007498	FBgn0288857
EIJVI	TC010342	FBgn0036090,FBgn0069938
EIJVJ	TC002240	FBgn0039930
EIJVM	TC005984	FBgn0261597
EIJVN	TC030551	FBgn0036118
EIJVS	TC000092	FBgn0053260
EIJVY	TC009983	FBgn0033554
EIJWB	TC013925	FBgn0022959
EIJWH	TC007082	FBgn0025641
EIJWP	TC013551	FBgn0035825
EIJWR	TC004949	FBgn0028670,FBgn0038613,FBgn0032373
EIJWS	TC008808	FBgn0034542
EIJX4	TC006490	FBgn0030790
EIJX5	TC014013	FBgn0037728
EIJYS	TC014023	FBgn0003124
EIJYU	TC032337	FBgn0034157
EIJZE	TC014783	FBgn0024897
EIJZG	TC031877	FBgn0050108,FBgn0050109
EIJZM	TC002346	FBgn0037027
EIK00	TC014405	FBgn0010411
EIK0H	TC032578	FBgn0263200
EIK0N	TC008952	FBgn0000577
EIK21	TC009922	FBgn0261953
EIK26	TC033710,TC033711	FBgn0086368
EIK28	TC003184	FBgn0002774
EIK29	TC006734	FBgn0034033
EIK2A	TC010869	FBgn0004509
EIK2H	TC031494	FBgn0037240
EIK2I	TC003425	FBgn0037188
EIK3U	TC030561	FBgn0086446
EIK3Y	TC008326	FBgn0000535
EIK47	TC009907	FBgn0034546
EIK4C	TC000431	FBgn0038774
EIK4D	TC014330	FBgn0037153
EIK4E	TC032303	FBgn0010329
EIK4F	TC010062	FBgn0005619
EIK4G	TC008711	FBgn0000146,FBgn0004872
EIK4H	TC014658	FBgn0010452,FBgn0023095
EIK4I	TC004672	FBgn0037465
EIK62	TC010493	FBgn0039929
EIK6A	TC013017	FBgn0036556
EIK6C	TC002584	FBgn0024291
EIK6D	TC010525	FBgn0262169
EIK6G	TC009539	FBgn0027334
EIK6H	TC007833	FBgn0261020
EIK6J	TC007251	FBgn0031043,FBgn0051851
EIK79	TC008389	FBgn0036932
EIK7C	TC014581	FBgn0038830
EIK7E	TC003674	FBgn0036111
EIK7F	TC004732,TC009473	FBgn0028833
EIK7N	TC032995	FBgn0035876
EIK7P	TC014409	FBgn0036146
EIK83	TC013787	FBgn0028878
EIK85	TC012106	FBgn0032816
EIK86	TC000577	FBgn0025674
EIK87	TC001291	FBgn0052105
EIK88	TC009174	FBgn0286784
EIK89	TC004394	FBgn0021874
EIK94	TC031249	FBgn0039491,FBgn0046323
EIK9C	TC001103	FBgn0263740
EIK9D	TC000782	FBgn0051140
EIK9E	TC007292	FBgn0283509
EIK9H	TC012873	FBgn0025463
EIK9J	TC012303	FBgn0037249
EIK9N	TC015200	FBgn0039069,FBgn0039180
EIKA4	TC011025	FBgn0032294,FBgn0262736,FBgn0262513
EIKA5	TC006819	FBgn0042127,FBgn0042125
EIKA9	TC015248	FBgn0037625,FBgn0083971
EIKAR	TC000378,TC004000	FBgn0035915,FBgn0052351
EIKB9	TC034432	FBgn0027932
EIKBD	TC007943	FBgn0030787
EIKBE	TC009214	FBgn0039757
EIKBX	TC034940,TC015296,TC011180	FBgn0030369,FBgn0037601
EIKCA	TC008690	FBgn0034986
EIKCB	TC000912	FBgn0260642
EIKCG	TC032180	FBgn0033549
EIKCU	TC007092	FBgn0036773
EIKCX	TC032220	FBgn0030997
EIKCY	TC014620	FBgn0000152
EIKD4	TC009621	FBgn0086686
EIKD9	TC007747	FBgn0035337
EIKDN	TC031485,TC004749,TC008776	FBgn0085434,FBgn0285944
EIKDQ	TC008266	FBgn0001134
EIKDR	TC008334	FBgn0030707
EIKDU	TC015378,TC015392,TC015583,TC015669	FBgn0037323
EIKDX	TC031200,TC002522	FBgn0264959,FBgn0262733
EIKE1	TC032136,TC032134,TC008803	FBgn0050008
EIKE7	TC031834	FBgn0051092,FBgn0066101
EIKE9	TC004990	FBgn0010265
EIKEY	TC031549,TC010885	FBgn0039013
EIKG4	TC013294	FBgn0038275
EIKGA	TC010167	FBgn0029092
EIKGF	TC008091	FBgn0026076
EIKGJ	TC013863	FBgn0014023
EIKGM	TC009444	FBgn0034066
EIKHM	TC015893	FBgn0033122
EIKI2	TC031091	FBgn0027453
EIKI5	TC002876	FBgn0086451
EIKI6	TC007210	FBgn0038360
EIKIK	TC034298	FBgn0037070
EIKIN	TC005406	FBgn0020545
EIKIP	TC031373,TC031372	FBgn0259244
EIKJD	TC004579	FBgn0263986
EIKK4	TC011419	FBgn0030457
EIKND	TC012698	FBgn0039958
EIKNE	TC009202	FBgn0034792
EIKNF	TC002366	FBgn0037082,FBgn0037081
EIKNG	TC012375	FBgn0024733
EIKNH	TC007680	FBgn0030218
EIKNJ	TC032751	FBgn0085424,FBgn0004394
EIKNM	TC005802	FBgn0029789
EIKNP	TC010323	FBgn0263072
EIKPE	TC009010	FBgn0020235
EIKPG	TC007156	FBgn0031390
EIKPH	TC011037	FBgn0035145
EIKQ5	TC005521,TC011654	FBgn0038237,FBgn0085370
EIKQ7	TC004499	FBgn0260964
EIKQ8	TC014207	FBgn0004380
EIKQA	TC000945	FBgn0270928
EIKQD	TC003335	FBgn0035590
EIKQE	TC010401	FBgn0030305
EIKQG	TC012585	FBgn0039561
EIKQJ	TC005972	FBgn0001301
EIKQK	TC015127	FBgn0037324
EIKQM	TC016306	FBgn0000100
EIKQN	TC000373	FBgn0033816
EIKQQ	TC001245,TC009772	FBgn0025595
EIKR2	TC007438	FBgn0029858
EIKRI	TC000748	FBgn0024250
EIKRQ	TC000779	FBgn0030658
EIKRR	TC008856	FBgn0264753
EIKRS	TC015492	FBgn0000658
EIKRT	TC009740	FBgn0013762
EIKRU	TC002221	FBgn0031782
EIKRV	TC000124	FBgn0036571
EIKRX	TC001718	FBgn0034716,FBgn0050277,FBgn0034715
EIKRY	TC014309	FBgn0032846
EIKS2	TC009979	FBgn0266711
EIKS3	TC010508	FBgn0030695
EIKS6	TC030563	FBgn0031494
EIKS7	TC014000	FBgn0261722
EIKSA	TC011316	FBgn0026666
EIKSC	TC007987	FBgn0031601
EIKSG	TC008460	FBgn0031428
EIKSH	TC030675	FBgn0039111
EIKSJ	TC016258	FBgn0036889
EIKSK	TC013469	FBgn0260470
EIKSN	TC031280	FBgn0037731,FBgn0052939
EIKSP	TC012362	FBgn0030844
EIKSQ	TC013178	FBgn0036340
EIKSS	TC012669	FBgn0286567
EIKST	TC009729	FBgn0033226
EIKSU	TC014492	FBgn0261535
EIKSX	TC013357	FBgn0285910,FBgn0039058
EIKSZ	TC010334	FBgn0031764
EIKT3	TC030750	FBgn0034269
EIKT8	TC008357,TC008358,TC008359	FBgn0032381,FBgn0002569,FBgn0033294,FBgn0050359,FBgn0033297,FBgn0002570,FBgn0033296,FBgn0050360,FBgn0032382
EIKTK	TC005012	FBgn0000274,FBgn0039796,FBgn0000273
EIKTP	TC034367	FBgn0038881
EIKTU	TC001144	FBgn0035272
EIKU1	TC030611	FBgn0034262
EIKU2	TC031791	FBgn0038582
EIKUK	TC034867	FBgn0037023,FBgn0287828
EIKUM	TC004721	FBgn0005666
EIKUZ	TC000047	FBgn0267976
EIKV2	TC012612	FBgn0033087
EIKV4	TC001442	FBgn0011236
EIKV5	TC010652	FBgn0262115
EIKV6	TC001071	FBgn0040308
EIKVM	TC003464	FBgn0035733
EIKVP	TC015693	FBgn0026144
EIKVW	TC001003	FBgn0037802
EIKVZ	TC001452	FBgn0030877
EIKW2	TC007093	FBgn0030435
EIKW4	TC016289	FBgn0015331
EIKW5	TC004387	FBgn0038965
EIKWH	TC015359	FBgn0011754
EIKWR	TC009608	FBgn0005649
EIKX1	TC003775	FBgn0027950
EIKX2	TC032172	FBgn0039055
EIKX6	TC031386	FBgn0004396
EIKXB	TC030641	FBgn0039908
EIKXC	TC011038	FBgn0023542
EIKXX	TC007443	FBgn0031094
EIKXZ	TC013327	FBgn0261602
EIKY1	TC031520	FBgn0028703
EIKYG	TC013861	FBgn0260960
EIKYP	TC015234	FBgn0259233
EIKYR	TC031825,TC006388	FBgn0027538
EIKYS	TC007563	FBgn0051721
EIKYT	TC014084,TC009318	FBgn0284084,FBgn0010194
EIKYU	TC003901,TC010668	FBgn0040384
EIKYV	TC004356	FBgn0040068
EIKYW	TC011007	FBgn0037989
EIKZ0	TC010855,TC011981	FBgn0029994,FBgn0032405
EIKZ4	TC033721,TC001746	FBgn0035390,FBgn0052056
EIKZ5	TC014998	FBgn0000064,FBgn0039425
EIKZ6	TC012524	FBgn0263916
EIKZ7	TC011095	FBgn0051158
EIM02	TC015614	FBgn0032945
EIM0P	TC014408	FBgn0036145
EIM11	TC010795	FBgn0040660
EIM12	TC013922	FBgn0261268
EIM14	TC015322	FBgn0036568,FBgn0010217
EIM15	TC008059	FBgn0035852,FBgn0002174
EIM17	TC032255	FBgn0030178
EIM19	TC000578	FBgn0034657
EIM1A	TC001085	FBgn0037341
EIM1D	TC016350	FBgn0038783
EIM1K	TC010767	FBgn0038693
EIM1N	TC034516	FBgn0033313
EIM25	TC006678	FBgn0030851
EIM26	TC004796	FBgn0028496
EIM2B	TC033194	FBgn0000964
EIM2D	TC006301,TC000020	FBgn0003278
EIM2E	TC007110	FBgn0031016
EIM2F	TC003397	FBgn0003218
EIM3R	TC013923	FBgn0021856
EIM3W	TC004819	FBgn0032513
EIM42	TC013365	FBgn0010638
EIM48	TC015327	FBgn0021767
EIM4C	TC033677	FBgn0038309
EIM4G	TC031333	FBgn0085431
EIM4J	TC031689,TC031628,TC031341,TC031342,TC032717,TC032889,TC007433,TC007090,TC007784	FBgn0031034,FBgn0031033,FBgn0039091,FBgn0039093,FBgn0259229,FBgn0039092,FBgn0031032,FBgn0038873,FBgn0033792,FBgn0030148
EIM4K	TC012601	FBgn0033540
EIM4M	TC032736	FBgn0023537
EIM8U	TC004292	FBgn0000617
EIM8V	TC010635	FBgn0032781
EIM95	TC000552	FBgn0039198
EIM9J	TC031183	FBgn0287788
EIM9N	TC030556	FBgn0044030
EIM9R	TC009968	FBgn0032487
EIM9W	TC031930	FBgn0034885
EIMAN	TC015747	FBgn0261261
EIMAP	TC009328	FBgn0034577
EIMAS	TC031483	FBgn0031824
EIMAT	TC006616,TC011626	FBgn0029133
EIMAW	TC000476	FBgn0015222
EIMAZ	TC011526	FBgn0052451
EIMBH	TC003372	FBgn0035675
EIMBK	TC003248	FBgn0051717
EIMBR	TC013308	FBgn0036763
EIMBV	TC031068	FBgn0016756
EIMC6	TC033258,TC000565,TC014700,TC014701,TC009012	FBgn0027570
EIMC8	TC008177	FBgn0262782
EIMCB	TC034198,TC006805	FBgn0050106,FBgn0033058
EIMCM	TC014621	FBgn0032666
EIMCP	TC032331	FBgn0004852
EIMCQ	TC002935	FBgn0037882
EIMCR	TC004714	FBgn0004957
EIMCS	TC011184	FBgn0037638
EIMCU	TC010109,TC008714,TC010110,TC010117,TC016303	FBgn0034943,FBgn0033079
EIMCV	TC000361	FBgn0025360
EIMDX	TC005961	FBgn0263355
EIMDY	TC008784	FBgn0000559
EIME0	TC002174	FBgn0030518
EIME2	TC009472	FBgn0026079
EIME5	TC007006	FBgn0086130
EIME6	TC007331	FBgn0037721
EIMEA	TC031046	FBgn0289650,FBgn0014141
EIMEC	TC034776	FBgn0038366
EIMEE	TC010871	FBgn0053096
EIMEG	TC007306	FBgn0031940,FBgn0085234
EIMEH	TC032339	FBgn0261612
EIMEJ	TC012278	FBgn0005585
EIMEK	TC015931	FBgn0035060
EIMEM	TC034308	FBgn0262867
EIMEN	TC007191	FBgn0029820
EIMER	TC014564	FBgn0014455
EIMEZ	TC033928	FBgn0026432
EIMF2	TC002963	FBgn0262716
EIMF4	TC006495	FBgn0020930
EIMF5	TC003977	FBgn0035916
EIMFW	TC015301	FBgn0004179
EIMFZ	TC003094	FBgn0000629
EIMG7	TC001725,TC012008	FBgn0024921,FBgn0035693
EIMGA	TC007264	FBgn0021742
EIMGH	TC002636,TC006274	FBgn0017590
EIMGJ	TC007364	FBgn0004867
EIMGK	TC007591,TC007590	FBgn0266098
EIMIS	TC000192	FBgn0030354
EIMJE	TC011694,TC012094	FBgn0024980,FBgn0013343
EIMK6	TC004792	FBgn0267390
EIMKZ	TC032076,TC032079,TC000855	FBgn0001624
EIMMD	TC003026,TC005479	FBgn0050463
EIMME	TC015209	FBgn0034025
EIMMF	TC004380,TC006530,TC004884	FBgn0031462,FBgn0037115,FBgn0267385,FBgn0038952,FBgn0038258
EIMN8	TC010408	FBgn0260794
EIMNJ	TC006290	FBgn0024754
EIMNK	TC012903	FBgn0260745
EIMNM	TC004440	FBgn0033194
EIMNQ	TC009183	FBgn0011336
EIMNS	TC005459	FBgn0026189,FBgn0266436,FBgn0266437
EIMNT	TC031212	FBgn0283651
EIMNU	TC030783	FBgn0250753
EIMP0	TC002125	FBgn0036058
EIMP2	TC000824	FBgn0025615
EIMPS	TC034253,TC016333	FBgn0032612
EIMPV	TC013543	FBgn0039877
EIMPW	TC007913	FBgn0035710
EIMPX	TC015509	FBgn0034304
EIMQI	TC034816,TC007508	FBgn0050381,FBgn0027081
EIMR5	TC010530	FBgn0031776
EIMRA	TC033650	FBgn0029147
EIMRB	TC030553	FBgn0003267
EIMRC	TC014428	FBgn0036811
EIMRD	TC031865	FBgn0034528
EIMRE	TC007882	FBgn0031627,FBgn0053543
EIMRU	TC010801,TC005485,TC010960	FBgn0013811
EIMRX	TC005784	FBgn0004893
EIMRY	TC005788	FBgn0004892
EIMS0	TC001027	FBgn0264294
EIMS4	TC010011	FBgn0039141
EIMS6	TC014728,TC010074	FBgn0263780,FBgn0031835
EIMSC	TC012567,TC030580	FBgn0050446
EIMSD	TC003020	FBgn0028969
EIMSG	TC005597	FBgn0283658
EIMSV	TC013858	FBgn0026679
EIMSW	TC032821	FBgn0052529
EIMSX	TC004723	FBgn0025678
EIMTI	TC001433	FBgn0039187
EIMTM	TC012425	FBgn0035473
EIMTY	TC033403	FBgn0053198
EIMUH	TC001561	FBgn0035960
EIMUJ	TC013650	FBgn0036742
EIMUS	TC002906	FBgn0052082
EIMUV	TC007558	FBgn0026400
EIMUW	TC013249	FBgn0037610
EIMUX	TC009598	FBgn0035147
EIMUZ	TC033871	FBgn0034569
EIMV0	TC015604	FBgn0034210
EIMV1	TC000051	FBgn0036194
EIMV3	TC003818	FBgn0015949
EIMV4	TC032882,TC008270	FBgn0010315
EIMV8	TC007717	FBgn0259168
EIMVD	TC013192	FBgn0036460
EIMVE	TC000088	FBgn0023076
EIMVF	TC013489	FBgn0038515
EIMVH	TC001227	FBgn0030742
EIMWE	TC030678	FBgn0263757
EIMWJ	TC006381	FBgn0038958
EIMWU	TC007802	FBgn0031100
EIMWZ	TC007151	FBgn0033191
EIMX1	TC002332	FBgn0033994
EIMX3	TC000075	FBgn0015391
EIMXC	TC005530	FBgn0036574
EIMXF	TC012816	FBgn0261976
EIMYP	TC013582	FBgn0032228
EIMYQ	TC011830	FBgn0030504
EIMYW	TC003323	FBgn0250814
EIMYY	TC003247	FBgn0017430
EIMZ0	TC007247	FBgn0002939
EIMZ4	TC032760	FBgn0001075
EIMZ5	TC010208	FBgn0028704
EIMZ6	TC034166	FBgn0003415
EIMZA	TC001693	FBgn0000459,FBgn0285879
EIMZC	TC010842	FBgn0051516,FBgn0039718
EIMZD	TC008992	FBgn0260444
EIMZG	TC032912	FBgn0037470
EIMZM	TC002855	FBgn0003435
EIN0Y	TC034739,TC034740	FBgn0087002
EIN16	TC012363	FBgn0034822,FBgn0030616
EIN1K	TC030317	FBgn0037594
EIN1M	TC009195	FBgn0053193
EIN1Q	TC011434	FBgn0051323
EIN1R	TC011140	FBgn0031097
EIN1V	TC034159	FBgn0086690
EIN2T	TC009157	FBgn0034072
EIN2Y	TC015217,TC001330	FBgn0039331,FBgn0039909
EIN3H	TC009236	FBgn0261086
EIN3K	TC014258	FBgn0037466
EIN3P	TC005399	FBgn0030870
EIN3Q	TC033830	FBgn0032753
EIN3R	TC011528	FBgn0037186
EIN3W	TC031435,TC031436	FBgn0039530
EIN48	TC002608	FBgn0027287
EIN4B	TC031754	FBgn0035720,FBgn0003261,FBgn0029880
EIN59	TC033681	FBgn0033277,FBgn0050371,FBgn0050375
EIN5N	TC008948,TC012533	FBgn0261436,FBgn0039048
EIN6I	TC032283	FBgn0041622
EIN6T	TC010445	FBgn0264502
EIN6Z	TC011075	FBgn0030357
EIN7B	TC003336	FBgn0035587
EIN7C	TC015264	FBgn0036856
EIN7H	TC001370	FBgn0086712
EIN82	TC006114	FBgn0037780
EIN83	TC031955	FBgn0038569
EIN84	TC016394	FBgn0004880
EIN85	TC003518	FBgn0036369
EIN86	TC010155	FBgn0004360
EIN88	TC006390	FBgn0033454
EIN8A	TC033105	FBgn0259735
EIN9C	TC031026	FBgn0033208
EIN9N	TC012832	FBgn0061515
EIN9R	TC012507	FBgn0034091
EIN9T	TC014289	FBgn0037874
EINA2	TC007598	FBgn0288888
EINA7	TC008848	FBgn0027525
EINAP	TC008849	FBgn0260866
EINAR	TC033066,TC001209	FBgn0032820
EINAS	TC013016	FBgn0264561
EINAT	TC014336	FBgn0032818
EINAU	TC015324	FBgn0030065
EINAW	TC012993	FBgn0038564
EINAX	TC033614	FBgn0034035
EINBB	TC008321	FBgn0259150
EINBJ	TC009808	FBgn0041630
EINC3	TC011163	FBgn0052536
EINC6	TC011529,TC003991	FBgn0040321,FBgn0034511,FBgn0033301,FBgn0050148
EINCF	TC012834	FBgn0039528
EINCG	TC033132,TC033134	FBgn0052062
EINCI	TC003935	FBgn0004865
EINCJ	TC033302,TC011471,TC016415	FBgn0029172,FBgn0043043,FBgn0086687
EINCK	TC004151	FBgn0001202
EINCM	TC006094	FBgn0033155
EINCN	TC000928	FBgn0263396
EINCQ	TC035016	FBgn0028509
EINCR	TC000620	FBgn0015277
EIND2	TC031430	FBgn0004838
EIND6	TC011833	FBgn0053147
EIND7	TC003966	FBgn0017429
EIND9	TC001922	FBgn0002441
EINDD	TC015732	FBgn0034455
EINDE	TC001057	FBgn0051076
EINDF	TC014467	FBgn0025809
EINDI	TC014335	FBgn0023083
EINDJ	TC000187	FBgn0261262
EINDK	TC003092	FBgn0050115
EINDM	TC008900	FBgn0034835,FBgn0050412
EINDN	TC011762	FBgn0038923
EINDU	TC007631	FBgn0030669
EINDX	TC006851	FBgn0027561
EINE6	TC014051	FBgn0022709
EINEJ	TC011696	FBgn0000233
EINET	TC004898,TC000176,TC004438	FBgn0029114,FBgn0032095,FBgn0262473,FBgn0026760
EING4	TC009584	FBgn0035497,FBgn0030247
EING9	TC001722	FBgn0003651
EINI4	TC007699	FBgn0031453
EINI6	TC034620	FBgn0037015
EINI7	TC009348	FBgn0026879,FBgn0040973
EINI9	TC032310	FBgn0265083
EINIE	TC007152	FBgn0051111
EINJG	TC014392,TC013412,TC013411,TC013243,TC001886	FBgn0011294,FBgn0032453,FBgn0037431,FBgn0037432,FBgn0037433,FBgn0038972,FBgn0038973,FBgn0265272
EINJH	TC005672	FBgn0040283
EINJJ	TC012060	FBgn0086674
EINP9	TC001761,TC009934	FBgn0038735
EINPA	TC010428	FBgn0004924
EINPB	TC000160	FBgn0263398
EINQH	TC032592	FBgn0037852,FBgn0035078
EINQI	TC005511	FBgn0028707
EINQK	TC015317	FBgn0029861
EINQM	TC003806	FBgn0025878
EINQP	TC015425	FBgn0020272
EINQQ	TC003180	FBgn0004465
EINQR	TC001135	FBgn0023458
EINRA	TC007764	FBgn0029573
EINRB	TC009308	FBgn0036652
EINRF	TC034947	FBgn0033628
EINRM	TC003789	FBgn0036196
EINRN	TC009268	FBgn0023441
EINRQ	TC006104	FBgn0025825
EINRR	TC015207	FBgn0031081
EINRT	TC012656	FBgn0030752
EINRU	TC011092	FBgn0038072
EINRV	TC014947	FBgn0031832
EINRZ	TC033790	FBgn0001169
EINSC	TC009341	FBgn0038889
EINSQ	TC014816	FBgn0037646
EINTI	TC014298	FBgn0031896
EINTK	TC008904	FBgn0003567
EINTN	TC011806	FBgn0028968
EINTQ	TC015749	FBgn0038272
EINTR	TC014571	FBgn0028919
EINU5	TC032939	FBgn0038968
EINU9	TC008318	FBgn0031050
EINUA	TC013564	FBgn0019637,FBgn0038773
EINUC	TC005650	FBgn0288834
EINUE	TC007012	FBgn0038593
EINUF	TC002783	FBgn0013469
EINUH	TC009073	FBgn0032799
EINUI	TC006527	FBgn0027342
EINUM	TC001297	FBgn0029824
EINUR	TC010947,TC010898	FBgn0261258
EINVS	TC032798	FBgn0267366,FBgn0015268,FBgn0040345
EINX5	TC006811	FBgn0032016
EINX7	TC012775	FBgn0086916
EINX8	TC011185	FBgn0026441
EINX9	TC007434	FBgn0030809
EINXD	TC030745	FBgn0086698
EINXG	TC031960	FBgn0004598
EINXH	TC007672	FBgn0004368,FBgn0004370
EINXM	TC008920	FBgn0039523
EINXT	TC006983	FBgn0262509
EINY7	TC009541	FBgn0030228
EINYB	TC001525	FBgn0038583
EINYC	TC015461	FBgn0052069
EIP2J	TC030651	FBgn0039226
EIP2Q	TC031983	FBgn0030313,FBgn0261564,FBgn0034907
EIP2T	TC031040	FBgn0015904
EIP2V	TC003753	FBgn0003891
EIP2Y	TC006730	FBgn0036921
EIP3Y	TC009111	FBgn0000183
EIP4D	TC009439	FBgn0034408
EIP4H	TC001033	FBgn0043884
EIP4N	TC012392	FBgn0003189
EIP68	TC000041	FBgn0032305
EIP6C	TC012545	FBgn0004583
EIP6D	TC002915	FBgn0036356
EIP6H	TC008879	FBgn0286788
EIP6I	TC011650	FBgn0032700
EIP6J	TC011004	FBgn0026309
EIP6Y	TC008726	FBgn0004914
EIP73	TC002978	FBgn0260936
EIP76	TC003717	FBgn0010247
EIP77	TC033074	FBgn0028978
EIP79	TC004399	FBgn0033609
EIP7D	TC013545	FBgn0014075
EIP7F	TC006472	FBgn0260862
EIP7U	TC011521	FBgn0037712
EIP7W	TC008662	FBgn0250837
EIP81	TC013303	FBgn0024273
EIP85	TC033757	FBgn0259226
EIP89	TC010139	FBgn0035026
EIP8A	TC004615	FBgn0003520
EIP8C	TC015598	FBgn0029898
EIP8E	TC007436,TC000773	FBgn0003257
EIP8F	TC034173	FBgn0050089
EIP8G	TC010924	FBgn0037647
EIP8H	TC007507	FBgn0030434
EIP8N	TC007491	FBgn0003714
EIP8U	TC015659	FBgn0037279
EIP8X	TC005648	FBgn0037686,FBgn0039406
EIP8Z	TC009387	FBgn0031062
EIP9Q	TC004699,TC005329	FBgn0259721
EIP9W	TC034616	FBgn0031777
EIP9Z	TC000840	FBgn0005642
EIPAC	TC010367	FBgn0283535
EIPAD	TC000297	FBgn0031633
EIPAF	TC011556	FBgn0036967
EIPAG	TC004297	FBgn0031461
EIPAH	TC015355	FBgn0033031
EIPAI	TC013949	FBgn0032746
EIPAK	TC008686	FBgn0034566
[truncated: 4,540 more rows]
