# Supplementary material for: Orthologous genes of the red flour beetle Tribolium castaneum and the vinegar fly Drosophila melanogaster
Source: BMC Genom Data. 2025 Dec 12;27:17. doi: 10.1186/s12863-025-01397-0 (PMC12903232; doi:10.1186/s12863-025-01397-0)
Supplement: Supplementary file 2 — Supplementary Material 2 [file 12863_2025_1397_MOESM2_ESM.tsv]

OG	Tcas	Dmel
OG0006160	TC001144	FBgn0035272
OG0003012	TC014857	FBgn0037543
OG0007387	TC032169,TC032170	FBgn0030412
OG0007394	TC007250	FBgn0031872,FBgn0040388
OG0002656	TC015972	FBgn0032249
OG0001217	TC004396	FBgn0015589,FBgn0026598
OG0000325	TC011748	FBgn0008651,FBgn0011278
OG0003925	TC002433	FBgn0010808
OG0004278	TC030665	FBgn0050392
OG0003534	TC007436	FBgn0003257
OG0005833	TC007421	FBgn0260456
OG0007042	TC004239	FBgn0035799
OG0002313	TC004842	FBgn0037146
OG0000526	TC004964	FBgn0037715,FBgn0052832,FBgn0037714
OG0000116	TC000027	FBgn0027343,FBgn0260400,FBgn0042146,FBgn0024542,FBgn0040365
OG0007416	TC003968,TC006904,TC032660	FBgn0035558
OG0007375	TC007360,TC032824	FBgn0041111
OG0001626	TC014595	FBgn0260941
OG0002096	TC015537	FBgn0040375
OG0004973	TC006095	FBgn0053508
OG0003362	TC032588	FBgn0051279
OG0001918	TC015462	FBgn0036279
OG0006612	TC008389	FBgn0036932
OG0003739	TC012300	FBgn0039296
OG0003111	TC008698	FBgn0037753
OG0005040	TC010479	FBgn0012034
OG0001268	TC010951	FBgn0083992,FBgn0039742
OG0004664	TC008934	FBgn0015477
OG0003088	TC002099	FBgn0037720
OG0000755	TC012168	FBgn0261279
OG0002135	TC008239	FBgn0029713
OG0002333	TC011657	FBgn0037410
OG0007554	TC034465,TC011671	FBgn0085425
OG0005523	TC010228	FBgn0260985
OG0005857	TC014265	FBgn0035050
OG0007280	TC001920	FBgn0024314
OG0004691	TC006062	FBgn0033257
OG0004205	TC007435	FBgn0027330
OG0004532	TC001231	FBgn0033737
OG0006765	TC013017	FBgn0036556
OG0003488	TC009871	FBgn0038772
OG0005981	TC014690	FBgn0265174
OG0001499	TC014342	FBgn0041210
OG0004675	TC014596	FBgn0033369
OG0007392	TC033148,TC013419,TC002563,TC033618	FBgn0050503,FBgn0033170
OG0000416	TC034036,TC011069,TC007618	FBgn0264895
OG0005010	TC034871	FBgn0034976
OG0002358	TC015634	FBgn0011715
OG0002614	TC034624	FBgn0032168
OG0002700	TC031162	FBgn0027582
OG0002902	TC001724	FBgn0010309
OG0000840	TC001613,TC033341,TC032838	FBgn0036756
OG0002825	TC014273	FBgn0032586
OG0003281	TC011122	FBgn0038246
OG0005322	TC031145	FBgn0085447
OG0006621	TC010476	FBgn0005633
OG0006895	TC000130	FBgn0036195
OG0003720	TC007152	FBgn0051111
OG0005619	TC003556	FBgn0261881
OG0001348	TC005588	FBgn0050389
OG0005392	TC015420	FBgn0243511
OG0004301	TC002441	FBgn0010470
OG0008009	TC005641,TC006482,TC006483,TC006484	FBgn0034996
OG0006673	TC005794	FBgn0036828
OG0000180	TC007035,TC008479	FBgn0036046,FBgn0044049,FBgn0044051,FBgn0044048,FBgn0044050
OG0002845	TC007045	FBgn0032635
OG0000298	TC031052	FBgn0040297
OG0008036	TC034105	FBgn0038638
OG0000070	TC006371,TC034671	FBgn0259964,FBgn0040968,FBgn0266363,FBgn0266364,FBgn0264750,FBgn0259989,FBgn0051704
OG0006991	TC032995	FBgn0035876
OG0004091	TC015509	FBgn0034304
OG0000968	TC010977	FBgn0051522
OG0007756	TC004720,TC031800	FBgn0032640
OG0002435	TC014326	FBgn0016075
OG0005190	TC007466	FBgn0288229
OG0004042	TC003818	FBgn0015949
OG0004121	TC013056	FBgn0286222
OG0003857	TC006987	FBgn0039625
OG0007172	TC013807	FBgn0031603
OG0000952	TC015419	FBgn0037332
OG0005321	TC009918	FBgn0085444
OG0004279	TC007089	FBgn0034606
OG0003826	TC010144	FBgn0051051
OG0005644	TC033159	FBgn0262167
OG0006397	TC004390	FBgn0030468
OG0001033	TC033022	FBgn0032486
OG0000297	TC005525	FBgn0032895,FBgn0051676
OG0002122	TC013770	FBgn0000221
OG0006627	TC002552	FBgn0036910
OG0000527	TC007516,TC014710,TC007517	FBgn0013810
OG0007125	TC003335	FBgn0035590
OG0007032	TC031065	FBgn0052365
OG0005210	TC001765	FBgn0025741
OG0003695	TC001149	FBgn0051118
OG0003939	TC011806	FBgn0028968
OG0005889	TC014436	FBgn0035155
OG0002012	TC002985	FBgn0002579
OG0004878	TC002510	FBgn0040153
OG0001267	TC005536,TC000433	FBgn0039748
OG0005834	TC000360	FBgn0035043
OG0003950	TC011012	FBgn0039870
OG0003870	TC015921	FBgn0039687
OG0002301	TC032759	FBgn0052446
OG0002242	TC012457	FBgn0036980
OG0005465	TC005668	FBgn0259982
OG0005146	TC014620	FBgn0000152
OG0001391	TC002649	FBgn0033665
OG0004033	TC013747	FBgn0034494
OG0007059	TC002618	FBgn0035755
OG0007067	TC002697	FBgn0023001
OG0002618	TC006360	FBgn0011584
OG0005535	TC032788	FBgn0261085
OG0007595	TC004838,TC004836	FBgn0004118
OG0005791	TC014227	FBgn0034951
OG0006513	TC000324	FBgn0030838
OG0004599	TC004948	FBgn0033518
OG0001836	TC015175	FBgn0030503
OG0002646	TC013032	FBgn0032246
OG0002865	TC009267	FBgn0032691
OG0008050	TC004705	FBgn0039686
OG0007228	TC004317	FBgn0031473
OG0006065	TC014133	FBgn0267689
OG0007505	TC034698,TC014438	FBgn0031857
OG0004902	TC007094	FBgn0031690
OG0005956	TC032593	FBgn0264606
OG0000662	TC008273	FBgn0033844
OG0006172	TC016033	FBgn0025725
OG0003334	TC006298	FBgn0038358
OG0006677	TC011033	FBgn0036814
OG0002682	TC034762	FBgn0032329
OG0003464	TC001041	FBgn0027784
OG0007768	TC009255,TC001862	FBgn0019624
OG0000562	TC005232	FBgn0029155
OG0001706	TC009484	FBgn0020521
OG0002843	TC032859	FBgn0040985
OG0005747	TC009164	FBgn0034859
OG0000344	TC033650	FBgn0029147
OG0006319	TC032728	FBgn0030245
OG0004699	TC003373	FBgn0013726
OG0002889	TC008984	FBgn0032750
OG0003428	TC008117	FBgn0038607
OG0000542	TC015221	FBgn0085354,FBgn0051988,FBgn0050178
OG0000762	TC014600	FBgn0261556
OG0001535	TC007498	FBgn0288857
OG0002398	TC033301	FBgn0037262
OG0003607	TC012753	FBgn0039056
OG0006275	TC009723	FBgn0035528
OG0000404	TC000237	FBgn0262737
OG0004476	TC011692	FBgn0024556
OG0004650	TC011199	FBgn0033405
OG0007040	TC013551	FBgn0035825
OG0004588	TC013143	FBgn0010356
OG0006044	TC002333	FBgn0266723
OG0003373	TC006489	FBgn0038426
OG0003861	TC000048	FBgn0039665
OG0002067	TC012902	FBgn0023515
OG0003552	TC013704	FBgn0038912
OG0001495	TC003196	FBgn0000028
OG0006764	TC008443	FBgn0000115
OG0003590	TC006375	FBgn0028688
OG0003991	TC034606	FBgn0033092
OG0003943	TC004669	FBgn0043900
OG0003718	TC012364	FBgn0039273
OG0006058	TC031541	FBgn0267428
OG0006969	TC011451	FBgn0035936
OG0004911	TC011013	FBgn0033019
OG0003480	TC013613	FBgn0038727
OG0003409	TC012735	FBgn0010926
OG0004706	TC010199	FBgn0021814
OG0004772	TC015595	FBgn0051997
OG0006589	TC014779	FBgn0031064
OG0007770	TC015400	FBgn0287184
OG0000461	TC003620	FBgn0000394,FBgn0261952,FBgn0003865
OG0004867	TC031530	FBgn0035480
OG0004861	TC013629	FBgn0039120
OG0006526	TC007514	FBgn0030873
OG0004063	TC015037	FBgn0034396
OG0006564	TC011163	FBgn0052536
OG0005355	TC004111	FBgn0289122
OG0001839	TC004932	FBgn0030520
OG0005677	TC012671	FBgn0263006
OG0004118	TC006517	FBgn0029878
OG0000252	TC006429	FBgn0031146,FBgn0036433,FBgn0265413
OG0001387	TC001116,TC009779	FBgn0045063
OG0007038	TC009460	FBgn0027554
OG0006583	TC004962	FBgn0027291
OG0007437	TC008150,TC007297,TC008149	FBgn0033760
OG0006082	TC032605	FBgn0270924
OG0001444	TC006055	FBgn0036496,FBgn0025790
OG0005466	TC001512	FBgn0259984
OG0004757	TC005702	FBgn0027558
OG0001771	TC003976,TC032643	FBgn0266757
OG0002230	TC015155	FBgn0025686
OG0007797	TC032711,TC033509,TC033281,TC004403	FBgn0004584
OG0007807	TC010649	FBgn0037238
OG0004207	TC000229	FBgn0030086
OG0007515	TC007720,TC007721	FBgn0265597
OG0004917	TC000388	FBgn0033010
OG0006978	TC015063	FBgn0011206
OG0007260	TC004104	FBgn0031361
OG0000911	TC033432,TC005187	FBgn0029783
OG0007822	TC001042,TC004117	FBgn0021795
OG0003588	TC000225	FBgn0038977
OG0005265	TC015248	FBgn0083971
OG0001175	TC034301	FBgn0038542,FBgn0038541
OG0001135	TC009046	FBgn0038058
OG0004232	TC014562	FBgn0027084
OG0002566	TC007809	FBgn0003502
OG0002154	TC007191	FBgn0029820
OG0001913	TC009556	FBgn0036345,FBgn0019644
OG0004761	TC004129	FBgn0028996
OG0005411	TC007616	FBgn0250869
OG0008028	TC005329,TC004699	FBgn0259721
OG0003144	TC012556	FBgn0037814
OG0002089	TC015839	FBgn0040394
OG0004844	TC003689	FBgn0015925
OG0001343	TC033748	FBgn0015524
OG0003232	TC000593	FBgn0038118
OG0001957	TC014371	FBgn0052392
OG0003632	TC005996	FBgn0051184
OG0004424	TC033398	FBgn0033989
OG0006226	TC009889	FBgn0035429
OG0000181	TC000272	FBgn0040349,FBgn0051546,FBgn0051548,FBgn0037354,FBgn0051549
OG0005025	TC032755	FBgn0005677
OG0005278	TC006287	FBgn0040007
OG0004628	TC032139	FBgn0033476
OG0002715	TC006498	FBgn0032395
OG0004841	TC008001	FBgn0032120
OG0007343	TC010195	FBgn0003137
OG0005806	TC033325	FBgn0034913
OG0005969	TC001232	FBgn0264954
OG0006405	TC000301	FBgn0002878
OG0001329	TC006384	FBgn0014032,FBgn0030041
OG0004553	TC000470	FBgn0033654
OG0004792	TC007660	FBgn0036255
OG0003052	TC001757	FBgn0037609
OG0003109	TC007395	FBgn0286506
OG0005736	TC002132	FBgn0034816
OG0000242	TC033046	FBgn0259212
OG0001066	TC014788	FBgn0015803
OG0006436	TC005373	FBgn0030631
OG0003851	TC001172	FBgn0039639
OG0006729	TC002738	FBgn0025582
OG0002891	TC013727	FBgn0002031
OG0000123	TC014916,TC014144,TC015378,TC015583,TC015392	FBgn0037323
OG0002858	TC034593	FBgn0041184
OG0001832	TC008237,TC007233	FBgn0030449
OG0000924	TC013684,TC013685	FBgn0027592
OG0003419	TC034768	FBgn0038576
OG0003505	TC034528	FBgn0038818
OG0001275	TC014965	FBgn0039802,FBgn0033885
OG0005559	TC016079	FBgn0261387
OG0006672	TC012381	FBgn0036827
OG0004520	TC013135	FBgn0033728
OG0000895	TC003133	FBgn0029663
OG0003746	TC004859	FBgn0027508
OG0002002	TC032736	FBgn0023537
OG0000008	TC005211,TC000149,TC003662,TC014838,TC002127,TC002874,TC002226,TC004479,TC004905,TC000033,TC015028,TC002606,TC002700,TC004165,TC010289,TC033315,TC002818,TC016077,TC004997,TC002310,TC007000,TC002205,TC031222,TC001727,TC032654,TC031234,TC010275,TC032563	FBgn0027499
OG0003660	TC006450	FBgn0039183
OG0005178	TC013805	FBgn0031285
OG0006570	TC006102	FBgn0000257
OG0006572	TC005067	FBgn0031044
OG0001208	TC032172,TC003719	FBgn0039055
OG0001877	TC001152	FBgn0031037
OG0000211	TC010989	FBgn0036193
OG0003983	TC032845	FBgn0050438
OG0003186	TC014104	FBgn0037972
OG0007691	TC003905,TC013662,TC013661,TC014147	FBgn0034197
OG0001122	TC007989	FBgn0031623,FBgn0011290
OG0004823	TC016310	FBgn0036681
OG0002756	TC004819	FBgn0032513
OG0002740	TC007055	FBgn0015399
OG0003074	TC003707	FBgn0286204
OG0003602	TC034543	FBgn0039054
OG0004835	TC015976	FBgn0031450
OG0005378	TC001431	FBgn0086778
OG0001009	TC015069	FBgn0030982,FBgn0051715
OG0002518	TC007870	FBgn0031885
OG0003047	TC009316	FBgn0037634
OG0003601	TC030602	FBgn0027526
OG0005079	TC031504	FBgn0061360
OG0001640	TC015937	FBgn0261385
OG0002590	TC011703	FBgn0032075
OG0004475	TC005724	FBgn0033846
OG0000215	TC031001	FBgn0051163,FBgn0039002,FBgn0263117
OG0004679	TC004496	FBgn0033354
OG0006740	TC032314	FBgn0036643
OG0000399	TC033960	FBgn0261705
OG0001219	TC011029	FBgn0034196,FBgn0039163
OG0006823	TC013115	FBgn0036366
OG0003206	TC031895	FBgn0038028
OG0000953	TC030741	FBgn0051550
OG0005446	TC012481	FBgn0259704
OG0001637	TC004626,TC006568	FBgn0261274
OG0001858	TC004820	FBgn0036415,FBgn0004432
OG0006613	TC000619	FBgn0036909
OG0002017	TC030543	FBgn0040337
OG0002609	TC007497	FBgn0004868
OG0000406	TC031808,TC003729,TC031279,TC013296	FBgn0034788
OG0002400	TC001084	FBgn0037265
OG0005302	TC000338	FBgn0085271
OG0006869	TC015591	FBgn0036262
OG0006445	TC032034	FBgn0030660
OG0005252	TC011204	FBgn0028697
OG0001946	TC004000	FBgn0035915,FBgn0052351
OG0002795	TC014468	FBgn0004837
OG0002250	TC008296	FBgn0037000
OG0004200	TC001348	FBgn0030063
OG0001286	TC012196	FBgn0013348,FBgn0033027
OG0002772	TC010441	FBgn0028527
OG0001491	TC005186	FBgn0014141
OG0007365	TC033217,TC014667	FBgn0264357
OG0000373	TC002960	FBgn0052485,FBgn0052407,FBgn0053523,FBgn0036085
OG0002821	TC006361	FBgn0028375
OG0002438	TC031481	FBgn0016076
OG0002025	TC007375	FBgn0024364
OG0001682	TC003349	FBgn0263102
OG0002797	TC030607	FBgn0001978
OG0003843	TC007229	FBgn0029176
OG0006635	TC014410	FBgn0004623
OG0008055	TC013160	FBgn0050052
OG0001654	TC013586	FBgn0261885
OG0004680	TC011565	FBgn0033351
OG0003777	TC033934	FBgn0004359
OG0000080	TC034745	FBgn0261363
OG0003872	TC033796	FBgn0039689
OG0001473	TC010993	FBgn0036029,FBgn0030722
OG0004990	TC011262	FBgn0004882
OG0003556	TC014995	FBgn0027575
OG0004313	TC001718	FBgn0034716
OG0005426	TC000150	FBgn0259171
OG0002698	TC015397	FBgn0032346
OG0003456	TC000847	FBgn0024329
OG0002546	TC013006	FBgn0013531
OG0004988	TC007194	FBgn0000625
OG0000670	TC010850	FBgn0011656
OG0005982	TC004121	FBgn0265178
OG0001970	TC004652	FBgn0053003
OG0002426	TC013469	FBgn0260470
OG0000631	TC011061,TC031404,TC011062	FBgn0027106
OG0004214	TC004803	FBgn0010269
OG0007737	TC009713	FBgn0036710
OG0006734	TC034634	FBgn0000017
OG0003044	TC015474	FBgn0037624
OG0001669	TC004697	FBgn0262582
OG0008047	TC006675	FBgn0260760
OG0000353	TC003178,TC003279	FBgn0036751,FBgn0036752,FBgn0033952
OG0007370	TC000912	FBgn0260642
OG0003693	TC007473	FBgn0051119
OG0004795	TC034458	FBgn0030151
OG0005000	TC032626	FBgn0004607
OG0002489	TC012661	FBgn0031818
OG0000286	TC011385,TC011090,TC034503	FBgn0000261,FBgn0032061
OG0005218	TC001306	FBgn0052176
OG0001776	TC032110,TC003242	FBgn0267435
OG0003357	TC001230	FBgn0038407
OG0002973	TC014105	FBgn0037475
OG0004695	TC009390	FBgn0021995
OG0005829	TC003256	FBgn0035035
OG0001966	TC015686	FBgn0052506,FBgn0031116
OG0005018	TC033023	FBgn0033809
OG0001337	TC003327	FBgn0052699
OG0005715	TC034478	FBgn0050274
OG0001811	TC030463,TC030001	FBgn0004552
OG0005396	TC030783	FBgn0250753
OG0003129	TC012273	FBgn0004889
OG0003520	TC032203	FBgn0038837
OG0007146	TC001303	FBgn0040650
OG0000680	TC033681	FBgn0050375,FBgn0033277,FBgn0050371
OG0004514	TC032181	FBgn0033773
OG0003735	TC004532	FBgn0039336
OG0003910	TC001092	FBgn0015221
OG0006799	TC003870	FBgn0036446
OG0005082	TC032748	FBgn0029504
OG0004941	TC014707	FBgn0031098
OG0004259	TC009328	FBgn0034577
OG0004620	TC013579	FBgn0033483
OG0004995	TC014023	FBgn0003124
OG0000510	TC006152	FBgn0041781
OG0003390	TC009543	FBgn0038490
OG0001962	TC007077,TC003191	FBgn0005658
OG0005581	TC006824	FBgn0261588
OG0007198	TC013495	FBgn0031566
OG0007158	TC009122	FBgn0031640
OG0005348	TC013528	FBgn0086444
OG0007645	TC000664,TC000665,TC000666,TC000887	FBgn0052483,FBgn0035154
OG0007413	TC014498,TC014497,TC004546,TC004547	FBgn0052405,FBgn0020642
OG0003683	TC006900	FBgn0039233
OG0005616	TC004369	FBgn0261859
OG0000182	TC006392,TC006393,TC006391	FBgn0039840,FBgn0036727,FBgn0029733
OG0001232	TC007685	FBgn0031161,FBgn0039343
OG0001222	TC001433	FBgn0039187
OG0007376	TC011477,TC033344	FBgn0053556
OG0004965	TC014054	FBgn0031663
OG0004165	TC016323	FBgn0040319
OG0001568	TC010603	FBgn0085414
OG0005022	TC011254	FBgn0039349
OG0000937	TC006274	FBgn0037107,FBgn0017590
OG0003836	TC011352	FBgn0039627
OG0001799	TC015854	FBgn0035290
OG0002448	TC015134	FBgn0002525
OG0005799	TC000872	FBgn0034923
OG0007142	TC033818	FBgn0031114
OG0000226	TC033792	FBgn0039817,FBgn0033387,FBgn0050345,FBgn0050344,FBgn0033388
OG0004758	TC014863	FBgn0039911
OG0006274	TC016223	FBgn0035529
OG0001039	TC011428	FBgn0028543,FBgn0054003
OG0002348	TC015956	FBgn0028436
OG0000155	TC034010	FBgn0046999,FBgn0025827,FBgn0034162,FBgn0034165
OG0004704	TC031506	FBgn0033260
OG0001359	TC005479	FBgn0050463
OG0004270	TC004638	FBgn0034602
OG0001862	TC001667	FBgn0001250
OG0006076	TC009744	FBgn0267972
OG0001381	TC002138,TC014181	FBgn0020391
OG0005917	TC030678	FBgn0263757
OG0003363	TC010122	FBgn0038424
OG0000503	TC033819	FBgn0010314
OG0002106	TC003619	FBgn0024992
OG0003754	TC011549	FBgn0039385
OG0005099	TC012663	FBgn0037550
OG0000580	TC010895,TC031998,TC012913	FBgn0038799
OG0007074	TC013691	FBgn0035713
OG0002076	TC011404	FBgn0003079
OG0002460	TC014715	FBgn0031745
OG0004875	TC001338	FBgn0002917
OG0004252	TC007680	FBgn0030218
OG0005947	TC010857	FBgn0264339
OG0001005	TC014256	FBgn0041092
OG0005985	TC013521	FBgn0265187
OG0003770	TC001302	FBgn0039430
OG0005777	TC008912	FBgn0003008
OG0002544	TC031158	FBgn0031981
OG0004968	TC008271	FBgn0031660
OG0007709	TC009844	FBgn0260462
OG0003104	TC013863	FBgn0014023
OG0007454	TC034819,TC032977	FBgn0003575
OG0005279	TC003717	FBgn0010247
OG0000729	TC032023,TC032067,TC005521	FBgn0085370
OG0004318	TC014758	FBgn0034243
OG0005001	TC007659	FBgn0003950
OG0005925	TC030048	FBgn0263911
OG0001931	TC032346	FBgn0036043
OG0003076	TC015733	FBgn0037680
OG0001611	TC011351,TC007441	FBgn0259818
OG0002822	TC033637	FBgn0032582
OG0006506	TC011619	FBgn0030791
OG0003045	TC007995	FBgn0037626
OG0004919	TC011311	FBgn0000611
OG0000552	TC002895	FBgn0037592,FBgn0051454,FBgn0051259
OG0000920	TC012311	FBgn0031286
OG0005268	TC014638	FBgn0083978
OG0004612	TC013789	FBgn0033457
OG0000245	TC034656	FBgn0035412,FBgn0260430,FBgn0052284,FBgn0260026
OG0005419	TC008156	FBgn0259146
OG0000124	TC032949	FBgn0262100,FBgn0053113,FBgn0015831
OG0005854	TC033317	FBgn0015801
OG0006316	TC007264	FBgn0021742
OG0004290	TC007178	FBgn0034654
OG0006858	TC033419	FBgn0002466
OG0004799	TC004745	FBgn0003892
OG0001978	TC034332	FBgn0015600
OG0007893	TC007134,TC007133,TC007132	FBgn0025334
OG0003298	TC000446	FBgn0038256
OG0007575	TC002656,TC004081,TC015398,TC031051,TC003059,TC033512	FBgn0039879,FBgn0083979
OG0000764	TC031982	FBgn0261564
OG0007891	TC015682,TC015681	FBgn0027376
OG0004392	TC009150	FBgn0034058
OG0001339	TC007254	FBgn0030167
OG0003169	TC014996	FBgn0046225
OG0004296	TC009967	FBgn0034646
OG0002558	TC006312	FBgn0015299
OG0002309	TC014790	FBgn0037116
OG0005623	TC006188	FBgn0261938
OG0007060	TC001257	FBgn0035754
OG0006479	TC008881	FBgn0011741
OG0002844	TC034685	FBgn0032633
OG0000454	TC000611	FBgn0029863,FBgn0023525,FBgn0029608
OG0004364	TC034877	FBgn0050100
OG0004458	TC033720	FBgn0005613
OG0001822	TC007283	FBgn0030320
OG0000961	TC034530,TC013020	FBgn0037327
OG0006451	TC005988	FBgn0030654
OG0000664	TC032117	FBgn0027356
OG0003913	TC010201	FBgn0260440
OG0000219	TC030715,TC032056,TC004597,TC000393,TC001255	FBgn0029896
OG0005597	TC012618	FBgn0261673
OG0003960	TC004918	FBgn0032961
OG0007272	TC007702	FBgn0031304
OG0002265	TC006236	FBgn0037024
OG0006166	TC009872	FBgn0022702
OG0004317	TC014602	FBgn0034697
OG0001311	TC015502,TC004313	FBgn0011589
OG0004636	TC009250	FBgn0023180
OG0002596	TC008606	FBgn0026439
OG0004007	TC033532	FBgn0034520
OG0008003	TC009281,TC009279	FBgn0086656
OG0005416	TC013712	FBgn0259113
OG0000611	TC007397	FBgn0015622,FBgn0030377,FBgn0264077
OG0003651	TC012578	FBgn0039160
OG0002148	TC009490	FBgn0029778
OG0005202	TC012565	FBgn0004618
OG0005383	TC033769	FBgn0086909
OG0002906	TC011683	FBgn0032775
OG0002514	TC012697	FBgn0031873
OG0000628	TC016005,TC015688	FBgn0041585
OG0005822	TC013623	FBgn0034972
OG0007538	TC009310	FBgn0028516
OG0005592	TC013624	FBgn0261618
OG0005136	TC013670	FBgn0020880
OG0002814	TC004723	FBgn0025678
OG0005548	TC032816	FBgn0261277
OG0005773	TC009299	FBgn0001123
OG0006505	TC007300	FBgn0030798
OG0004302	TC003142	FBgn0034674
OG0002735	TC014481	FBgn0032429
OG0001136	TC014014	FBgn0038088,FBgn0051345
OG0002172	TC007569	FBgn0029839
OG0003578	TC034275	FBgn0053110
OG0000800	TC009848	FBgn0266717
OG0001698	TC002405	FBgn0028552,FBgn0266721
OG0002481	TC012437	FBgn0015623
OG0001734	TC013974	FBgn0263973
OG0006595	TC003479	FBgn0031078
OG0000244	TC013449	FBgn0260003
OG0004500	TC010661	FBgn0033783
OG0002417	TC014886	FBgn0037213
OG0004918	TC013767	FBgn0032949
OG0004461	TC000823	FBgn0033900
OG0005697	TC001742	FBgn0034717
OG0002539	TC005366	FBgn0004177
OG0002286	TC002921	FBgn0037045
OG0007288	TC010244,TC010245,TC010251	FBgn0000473,FBgn0288232,FBgn0033979,FBgn0033978,FBgn0039519,FBgn0033980,FBgn0013772,FBgn0015714,FBgn0033302,FBgn0013771,FBgn0031726,FBgn0033304,FBgn0013773
OG0006881	TC004392	FBgn0036219
OG0006944	TC006037	FBgn0028429
OG0002920	TC014592	FBgn0032819
OG0002224	TC007868	FBgn0031233
OG0002541	TC013508	FBgn0031975
OG0002003	TC003484	FBgn0029525
OG0004459	TC009884	FBgn0033907
OG0005251	TC013930	FBgn0039942
OG0003034	TC004578	FBgn0051460
OG0006671	TC005120	FBgn0036825
OG0002762	TC002177	FBgn0032506
OG0006951	TC008241	FBgn0040475
OG0004834	TC011769	FBgn0002773
OG0006010	TC008320	FBgn0266186
OG0006906	TC013390	FBgn0036147
OG0000361	TC033668,TC014270,TC009318,TC010155	FBgn0004360
OG0005151	TC032865	FBgn0033712
OG0003805	TC001922	FBgn0002441
OG0007090	TC003639	FBgn0035648
OG0007133	TC015425	FBgn0020272
OG0000425	TC012042	FBgn0035227
OG0003785	TC030553	FBgn0003267
OG0007113	TC001563	FBgn0035622
OG0004782	TC013876	FBgn0023213
OG0002542	TC008153	FBgn0031977
OG0003610	TC009207	FBgn0024509
OG0006649	TC009976	FBgn0017578
OG0005128	TC002647	FBgn0033564
OG0004235	TC000140	FBgn0288690
OG0003507	TC004829	FBgn0038811
OG0003049	TC011184	FBgn0037638
OG0005135	TC031642	FBgn0032536
OG0004418	TC008165	FBgn0034001
OG0004386	TC007202	FBgn0034084
OG0001812	TC013058,TC010949	FBgn0011692
OG0004564	TC034643	FBgn0024188
OG0001752	TC030748	FBgn0265003
OG0006083	TC033271	FBgn0270926
OG0005086	TC015070	FBgn0037912
OG0007381	TC034351	FBgn0261836
OG0000506	TC012150,TC001417	FBgn0032289
OG0003845	TC004831	FBgn0028476
OG0003406	TC015243	FBgn0051251
OG0000029	TC004937,TC005130,TC035054,TC004084,TC005230,TC032066,TC004160,TC013415,TC031993	FBgn0003450
OG0003212	TC000739	FBgn0038065
OG0005485	TC014100	FBgn0260653
OG0002280	TC002476	FBgn0028427
OG0007734	TC034620,TC003823	FBgn0037015,FBgn0037012
OG0006731	TC000109	FBgn0004556
OG0001712	TC010817	FBgn0035094
OG0002011	TC008337	FBgn0025639
OG0007671	TC000863,TC032089,TC000701	FBgn0031725
OG0001443	TC012727	FBgn0032388
OG0006852	TC005557	FBgn0036300
OG0002367	TC011992	FBgn0037368
OG0002585	TC004066	FBgn0032033
OG0003187	TC000221	FBgn0037963
OG0002804	TC010824	FBgn0001987
OG0006280	TC015822	FBgn0001257
OG0006668	TC009517	FBgn0036819
OG0002035	TC034798	FBgn0025381
OG0002432	TC005869	FBgn0028694
OG0000909	TC005904,TC005905	FBgn0029804
OG0002838	TC006280	FBgn0032595
OG0006052	TC010540	FBgn0267348
OG0007236	TC007227	FBgn0004242
OG0002726	TC001600	FBgn0015797
OG0001928	TC005345	FBgn0036141
OG0007358	TC014348,TC000170,TC001367,TC001368	FBgn0001089,FBgn0260746
OG0000178	TC003241,TC000772,TC000789,TC032381,TC032397,TC001288	FBgn0027660
OG0005737	TC000527	FBgn0034821
OG0000342	TC004236	FBgn0030215,FBgn0036726,FBgn0263033,FBgn0032365
OG0003716	TC016340	FBgn0039282
OG0001326	TC000967	FBgn0030052
OG0006227	TC009890	FBgn0035430
OG0002071	TC014640	FBgn0023540
OG0003331	TC001090	FBgn0038343
OG0007153	TC007635	FBgn0052499
OG0004961	TC009151	FBgn0034071
OG0007010	TC030734	FBgn0027549
OG0003407	TC008697	FBgn0038533
OG0005599	TC030550	FBgn0261680
OG0002720	TC034816	FBgn0027081
OG0004469	TC031132	FBgn0033859
OG0004824	TC002856	FBgn0061197
OG0002773	TC033199	FBgn0028541
OG0000518	TC000861	FBgn0051814
OG0002389	TC015127	FBgn0037324
OG0000208	TC032686	FBgn0053208
OG0003424	TC000483	FBgn0038592
OG0005825	TC005215	FBgn0035020
OG0001900	TC031030	FBgn0036612
OG0006748	TC034094	FBgn0036621
OG0006443	TC002608	FBgn0027287
OG0001982	TC008016	FBgn0024947
OG0007016	TC006217	FBgn0035850
OG0004323	TC006009	FBgn0034237
OG0004324	TC002359	FBgn0028382
OG0000623	TC009907,TC001673,TC010659	FBgn0034546
OG0002802	TC004120	FBgn0028518
OG0007745	TC015002,TC015001	FBgn0025807
OG0001297	TC013381	FBgn0030691,FBgn0034487
OG0005388	TC004004	FBgn0087011
OG0004253	TC034373	FBgn0050295
OG0004585	TC010003	FBgn0033571
OG0002612	TC015511	FBgn0032170
OG0001841	TC034457,TC032133	FBgn0052600
OG0002523	TC007212	FBgn0031882
OG0004262	TC004876	FBgn0034573
OG0001673	TC030900	FBgn0262636
OG0005790	TC013255	FBgn0034956
OG0003482	TC002556	FBgn0038725
OG0003024	TC011372	FBgn0037566
OG0007102	TC031068	FBgn0016756
OG0007811	TC014951	FBgn0035091
OG0000785	TC012345	FBgn0000541
OG0004197	TC010944	FBgn0030037
OG0005031	TC000088	FBgn0023076
OG0004372	TC008022	FBgn0034060
OG0004627	TC003488	FBgn0013435
OG0006594	TC034861	FBgn0031069
OG0002552	TC030608	FBgn0031959
OG0007415	TC003873,TC000054,TC000055	FBgn0035907,FBgn0035906,FBgn0035904,FBgn0086348
OG0004790	TC009901	FBgn0032721
OG0001721	TC010676	FBgn0063667,FBgn0035189
OG0000733	TC002345	FBgn0085478
OG0007382	TC008358,TC008359,TC008357	FBgn0002570,FBgn0032382,FBgn0033296,FBgn0002569,FBgn0032381,FBgn0002571,FBgn0033297,FBgn0033294,FBgn0050360,FBgn0050359
OG0000825	TC002952,TC002955,TC002953	FBgn0030521
OG0007711	TC033995,TC005949	FBgn0260970
OG0000737	TC012598	FBgn0250910
OG0002218	TC013942	FBgn0031216
OG0001564	TC011066	FBgn0085387
OG0002303	TC003413	FBgn0000560
OG0005924	TC000831	FBgn0263864
OG0004363	TC032011	FBgn0034094
OG0006085	TC010176	FBgn0275436
OG0005304	TC015298	FBgn0085343
OG0000354	TC004933,TC000805,TC032037	FBgn0033921
OG0003038	TC005515	FBgn0024326
OG0002491	TC009851	FBgn0031816
OG0001110	TC003214	FBgn0051477,FBgn0014391
OG0000531	TC014942	FBgn0000636
OG0001843	TC015718,TC006533	FBgn0030590
OG0001872	TC003149	FBgn0036372,FBgn0030955
OG0006408	TC006739	FBgn0030528
OG0001951	TC011101,TC009893	FBgn0035845
OG0003908	TC015811	FBgn0000032
OG0000300	TC013219	FBgn0031324,FBgn0037514,FBgn0261502,FBgn0037516
OG0004481	TC014962	FBgn0260475
OG0005127	TC006476	FBgn0011640
OG0006862	TC013042	FBgn0036287
OG0000084	TC006138	FBgn0032631,FBgn0052521,FBgn0264486
OG0001627	TC005477	FBgn0260945
OG0003597	TC001088	FBgn0039007
OG0004263	TC003848	FBgn0050291
OG0005871	TC010477	FBgn0027587
OG0004946	TC013448	FBgn0030763
OG0005531	TC009340	FBgn0261064
OG0005382	TC030701	FBgn0086906
OG0003928	TC008732	FBgn0039827
OG0001909	TC032716,TC000159	FBgn0036450
OG0004816	TC009371	FBgn0030887
OG0001972	TC007352,TC006347	FBgn0024244
OG0002419	TC016289	FBgn0015331
OG0002515	TC002968	FBgn0026196
OG0005689	TC033567	FBgn0263219
OG0003343	TC002335	FBgn0038385
OG0000185	TC006354	FBgn0036158,FBgn0031245,FBgn0031244
OG0001675	TC001074,TC000021	FBgn0262866
OG0007727	TC007598,TC007594	FBgn0288888
OG0006609	TC007128	FBgn0036937
OG0007286	tcas	dmel
OG0006749	TC011457	FBgn0036614
OG0005670	TC034308	FBgn0262867
OG0001042	TC001755	FBgn0028913,FBgn0000173
OG0001457	TC007399,TC013569	FBgn0026620
OG0006246	TC002523	FBgn0005640
OG0003210	TC030996	FBgn0038055
OG0006542	TC003909	FBgn0030915
OG0006141	TC032198	FBgn0028577
OG0002236	TC031556	FBgn0031209
OG0007363	TC001371,TC032209	FBgn0001139
OG0006696	TC030877	FBgn0052183
OG0005961	TC001326	FBgn0264712
OG0005130	TC006278	FBgn0066304
OG0002536	TC010160	FBgn0031950
OG0000970	TC012736	FBgn0039498,FBgn0037242
OG0004085	TC004375	FBgn0000057
OG0003780	TC009579	FBgn0039467
OG0000532	TC012876	FBgn0031145,FBgn0032680
OG0006633	TC009427	FBgn0036893
OG0006163	TC015308	FBgn0024510
OG0005636	TC014542	FBgn0262114
OG0003564	TC012731	FBgn0019960
OG0005936	TC001378	FBgn0263997
OG0000450	TC009614	FBgn0037358,FBgn0025642,FBgn0038186
OG0005386	TC005135	FBgn0087005
OG0003713	TC000667	FBgn0039271
OG0006276	TC011978	FBgn0035524
OG0002166	TC014110	FBgn0015794
OG0006189	TC005927	FBgn0035328
OG0005679	TC014404	FBgn0263038
OG0007889	TC014044,TC001140	FBgn0052230
OG0007805	TC007923,TC003809	FBgn0010288
OG0007694	TC034547,TC032032	FBgn0038038,FBgn0037298
OG0003984	TC014220	FBgn0033028
OG0006390	TC034177	FBgn0004456
OG0002842	TC014554	FBgn0032620
OG0005215	TC006542	FBgn0003300
OG0005330	TC015490	FBgn0085599
OG0001826	TC015064	FBgn0030364,FBgn0036057
OG0005155	TC007010	FBgn0031575
OG0005527	TC009174	FBgn0286784
OG0006623	TC003521	FBgn0020887
OG0002929	TC014309	FBgn0032846
OG0000270	TC006587	FBgn0052206
OG0007099	TC030555	FBgn0040239
OG0004052	TC033827	FBgn0034446
OG0002841	TC015668	FBgn0032618
OG0000951	TC012810	FBgn0037418,FBgn0283678
OG0001964	TC003118,TC003117	FBgn0035588
OG0001395	TC008956	FBgn0000581
OG0005512	TC006692	FBgn0260933
OG0003498	TC030670	FBgn0038806
OG0007304	TC034179,TC005387,TC006442,TC001546,TC015218,TC005384,TC006441,TC006444,TC034830,TC000282,TC006445	FBgn0038037,FBgn0038034
OG0001815	TC008920,TC033758	FBgn0052249
OG0002704	TC006726	FBgn0032362
OG0003125	TC033715	FBgn0037778
OG0001508	TC010381	FBgn0041775
OG0002315	TC004545	FBgn0004514
OG0005372	TC010519	FBgn0086706
OG0003233	TC010368	FBgn0038115
OG0006055	TC003477	FBgn0267384
OG0003137	TC003169	FBgn0037809
OG0001798	TC008741	FBgn0002872
OG0002815	TC011991	FBgn0000307
OG0005141	TC009947	FBgn0034315
OG0003297	TC013885	FBgn0038269
OG0005648	TC011290	FBgn0262517
OG0005470	TC009599	FBgn0260012
OG0002710	TC012543	FBgn0027505
OG0002931	TC013062	FBgn0032850
OG0006721	TC006662	FBgn0036662
OG0006863	TC006460	FBgn0052103
OG0002532	TC000640	FBgn0031906
OG0005631	TC011652	FBgn0261988
OG0004203	TC015538	FBgn0011586
OG0003537	TC034892	FBgn0038870
OG0005498	TC032990	FBgn0260795
OG0004709	TC015948	FBgn0003317
OG0003121	TC001200	FBgn0037741
OG0004175	TC006345	FBgn0030004
OG0007910	TC034990,TC006823	FBgn0289579
OG0007110	TC004235	FBgn0035630
OG0003268	TC000412	FBgn0020510
OG0006198	TC006993	FBgn0035318
OG0003662	TC001018	FBgn0000036
OG0003308	TC010194	FBgn0038319
OG0004125	TC003032	FBgn0029907
OG0000398	TC003787	FBgn0260660
OG0000568	TC004616	FBgn0013334
OG0007278	TC032551	FBgn0051922
OG0000314	TC031194	FBgn0038079
OG0008025	TC009873,TC013013	FBgn0035985
OG0004401	TC011921	FBgn0050467
OG0003924	TC034052	FBgn0002413
OG0004938	TC011142	FBgn0022770
OG0005998	TC003942	FBgn0265778
OG0003036	TC004789	FBgn0037607
OG0007635	TC034515	FBgn0039904
OG0003067	TC015452	FBgn0037660
OG0003750	TC004920	FBgn0027865
OG0002975	TC015197	FBgn0011020
OG0004297	TC034436	FBgn0042180
OG0004842	TC006551	FBgn0041723
OG0006333	TC007993	FBgn0010391
OG0001427	TC014168	FBgn0024728
OG0003239	TC000168	FBgn0038147
OG0004497	TC033006	FBgn0003975
OG0005560	TC014286	FBgn0261396
OG0003054	TC014816	FBgn0037646
OG0004580	TC002625	FBgn0033547
OG0006923	TC002783	FBgn0013469
OG0007097	TC033630	FBgn0035644
OG0000905	TC008661	FBgn0004687,FBgn0031410
OG0005838	TC004566	FBgn0016687
OG0006292	TC008692	FBgn0052250
OG0004764	TC010773	FBgn0039907
OG0005630	TC032054	FBgn0261987
OG0002233	TC013021	FBgn0031232
OG0004535	TC006258	FBgn0033677
OG0001888	TC010333	FBgn0036897
OG0007451	TC015237,TC015083,TC005925	FBgn0263235,FBgn0031249,FBgn0031248,FBgn0038595,FBgn0053127,FBgn0263234
OG0007323	TC033861,TC031214	FBgn0263397
OG0002051	TC008972	FBgn0023510
OG0005876	TC014167	FBgn0035140
OG0006459	TC001366	FBgn0030692
OG0003258	TC011763	FBgn0000576
OG0001719	TC011532	FBgn0035171
OG0000624	TC014763	FBgn0034483
OG0007943	TC009264,TC034994	FBgn0283500
OG0003333	TC033624	FBgn0053207
OG0003862	TC010137	FBgn0040623
OG0001130	TC030638	FBgn0038012,FBgn0030970
OG0000638	TC014347	FBgn0053548,FBgn0030102
OG0005972	TC007530	FBgn0264978
OG0004427	TC005991	FBgn0050476
OG0005698	TC001743	FBgn0013272
OG0005075	TC034247	FBgn0034618
OG0003027	TC008673	FBgn0037580
OG0000044	TC016281,TC034365,TC031048,TC015859,TC031676,TC002280,TC013409,TC002278,TC031677	FBgn0031170
OG0001639	TC014101	FBgn0261341
OG0002958	TC004063	FBgn0026577
OG0006098	TC010367	FBgn0283535
OG0007088	TC013073	FBgn0035643
OG0000831	TC004152	FBgn0030674
OG0004767	TC015133	FBgn0039902
OG0002459	TC034901	FBgn0031753
OG0000524	TC009049	FBgn0032596,FBgn0031443,FBgn0031442
OG0000922	TC032729	FBgn0004611
OG0001007	TC030702	FBgn0032104,FBgn0032105
OG0002050	TC008121	FBgn0023509
OG0002497	TC015941	FBgn0025777
OG0002192	TC013803	FBgn0010583
OG0000447	TC008433	FBgn0002561,FBgn0004170,FBgn0000022
OG0003886	TC002539	FBgn0002924
OG0001748	TC015877,TC030888	FBgn0264542
OG0007175	TC007753	FBgn0031611
OG0001100	TC005648	FBgn0039406,FBgn0037686
OG0002479	TC010807	FBgn0031759
OG0003149	TC005404	FBgn0037843
OG0004925	TC008405	FBgn0029174
OG0005472	TC005722	FBgn0260049
OG0001141	TC013913,TC000590	FBgn0038145
OG0002796	TC013787	FBgn0028878
OG0007269	TC010813	FBgn0053126
OG0002538	TC014396	FBgn0027515
OG0001021	TC033927	FBgn0010197
OG0001453	TC004018,TC033085	FBgn0035802
OG0003122	TC009237	FBgn0037739
OG0003060	TC010107	FBgn0037661
OG0005059	TC031391	FBgn0030662
OG0006456	TC014311	FBgn0030686
OG0000603	TC006117,TC002881	FBgn0039302
OG0001848	TC030565	FBgn0030679,FBgn0030676
OG0000274	TC000432	FBgn0039483,FBgn0037174,FBgn0039482
OG0006915	TC015491	FBgn0036136
OG0002103	TC005589	FBgn0024973
OG0004687	TC000028	FBgn0033317
OG0006102	TC033113	FBgn0283652
OG0001745	TC011362,TC002667	FBgn0264443
OG0001831	TC015464,TC011151	FBgn0052645
OG0002982	TC000613	FBgn0037482
OG0005805	TC004886	FBgn0021895
OG0006228	TC007872	FBgn0035432
OG0001008	TC008297	FBgn0032172
OG0001513	TC008629,TC006040	FBgn0001235
OG0007617	TC005861,TC005848,TC005849,TC034827,TC005860	FBgn0030968
OG0000636	TC007693,TC032733	FBgn0026206
OG0007215	TC005853	FBgn0025109
OG0000986	TC009772,TC001245	FBgn0025595
OG0005081	TC014750	FBgn0032240
OG0004312	TC001741	FBgn0020307
OG0006520	TC001101	FBgn0030855
OG0003781	TC001057	FBgn0051076
OG0000199	TC001933	FBgn0262002,FBgn0032176,FBgn0037985,FBgn0039812,FBgn0034844
OG0003276	TC005396	FBgn0288976
OG0004716	TC005723	FBgn0027054
OG0003574	TC006381	FBgn0038958
OG0006782	TC004898	FBgn0029114
OG0001813	TC004030	FBgn0035542
OG0004287	TC001676	FBgn0034644
OG0004545	TC010565	FBgn0033688
OG0002381	TC005910	FBgn0015402
OG0003466	TC001051	FBgn0038666
OG0006983	TC011845	FBgn0035922
OG0006896	TC000051	FBgn0036194
OG0001556	TC010342	FBgn0036090,FBgn0069938
OG0007956	TC010162	FBgn0025800
OG0000410	TC004512	FBgn0034971
OG0005258	TC001009	FBgn0083943
OG0003459	TC001352	FBgn0038674
OG0004255	TC009911	FBgn0020617
OG0000388	TC010130,TC009029,TC010127,TC033698	FBgn0034286
OG0003062	TC012015	FBgn0037665
OG0006278	TC002652	FBgn0035518
OG0003160	TC001620	FBgn0037884
OG0003969	TC030612	FBgn0033055
OG0003005	TC009022	FBgn0014930
OG0000407	TC009489	FBgn0034789
OG0000686	TC014217	FBgn0026262
OG0001845	TC002984	FBgn0030617
OG0004012	TC003086	FBgn0034535
OG0003527	TC010881	FBgn0038855
OG0003094	TC014081	FBgn0002431
OG0001115	TC001558	FBgn0037828,FBgn0036928
OG0008049	TC034895	FBgn0034062,FBgn0034379,FBgn0001133
OG0002743	TC007791	FBgn0032444
OG0000700	TC015566	FBgn0036875,FBgn0036877,FBgn0036876
OG0006437	TC030747	FBgn0030634
OG0001433	TC015755	FBgn0011642
OG0003840	TC031967	FBgn0028671
OG0003595	TC001750	FBgn0039016
OG0005093	TC003554	FBgn0016919
OG0006312	TC013425	FBgn0030240
OG0007674	TC004641	FBgn0039064
OG0002837	TC000075	FBgn0015391
OG0006918	TC000359	FBgn0010741
OG0002883	TC014495	FBgn0032732
OG0005621	TC011808	FBgn0261931
OG0004265	TC030761	FBgn0034567
OG0001053	TC001091	FBgn0051787,FBgn0264389
OG0001661	TC010525	FBgn0262169
OG0002540	TC008416	FBgn0031968
OG0004640	TC006735	FBgn0033438
OG0001020	TC013179,TC011929	FBgn0032348
OG0007698	TC007492	FBgn0001150
OG0002263	TC033754	FBgn0040634
OG0005005	TC034834	FBgn0000053
OG0004848	TC012213	FBgn0032455
OG0002880	TC001970	FBgn0015553
OG0000428	TC007834	FBgn0030613
OG0001908	TC013192	FBgn0036460
OG0000485	TC012163,TC014634	FBgn0001311
OG0003225	TC013572	FBgn0051342
OG0000560	TC011007	FBgn0037989
OG0004113	TC002570	FBgn0050105
OG0004233	TC003529	FBgn0028327
OG0007561	TC011525,TC013762	FBgn0087035
OG0001128	TC008369	FBgn0037992
OG0006932	TC006173	FBgn0036104
OG0003680	TC030691	FBgn0000140
OG0005607	TC005178	FBgn0261794
OG0006404	TC014561	FBgn0030507
OG0000231	TC008047,TC013188,TC000327,TC011986	FBgn0053196
OG0003863	TC012737	FBgn0039663
OG0004485	TC015906	FBgn0033806
OG0000229	TC014041	FBgn0035917
OG0001603	TC033551	FBgn0259238
OG0006002	TC003210	FBgn0266000
OG0000805	TC031289	FBgn0030960,FBgn0283473
OG0001849	TC032219	FBgn0003345
OG0004778	TC031491	FBgn0052017
OG0000862	TC006174,TC015207	FBgn0031081
OG0003418	TC013348	FBgn0022943
OG0007867	TC034205,TC034778,TC011867	FBgn0039636
OG0000900	TC005877	FBgn0029715,FBgn0032115
OG0006778	TC009432	FBgn0036516
OG0002340	TC012820	FBgn0037428
OG0002550	TC034016	FBgn0031972
OG0003055	TC007248	FBgn0027503
OG0006128	TC009718	FBgn0285913
OG0001240	TC030782	FBgn0015737,FBgn0041780
OG0002420	TC004676	FBgn0010225
OG0005227	TC013573	FBgn0027101
OG0007184	TC012257	FBgn0000547
OG0003146	TC009200	FBgn0037832
OG0006849	TC000255	FBgn0036277
OG0001307	TC009812	FBgn0034313
OG0002064	TC013714	FBgn0026088
OG0002293	TC001032	FBgn0026371
OG0001163	TC015411,TC006407	FBgn0038418
OG0004796	TC015575	FBgn0003141
OG0004970	TC008402	FBgn0051961
OG0003649	TC008077	FBgn0039172
OG0000466	TC015208	FBgn0029851
OG0002007	TC033205	FBgn0025635
OG0001740	TC034112	FBgn0264087
OG0002319	TC010772	FBgn0027086
OG0002900	TC014299	FBgn0032725
OG0000465	TC006326	FBgn0026060
OG0002997	TC011225	FBgn0010282
OG0001474	TC014764	FBgn0051712
OG0004633	TC032730	FBgn0027580
OG0003114	TC000780	FBgn0037757
OG0001893	TC031823	FBgn0036780
OG0006514	TC031415	FBgn0011758
OG0001057	TC001878	FBgn0032717
OG0005929	TC003706	FBgn0263933
OG0007885	TC010812,TC031044	FBgn0260464
OG0005368	TC012098	FBgn0086694
OG0000851	TC034572,TC003181,TC003271	FBgn0035941
OG0005080	TC004291	FBgn0067622
OG0002443	TC006474	FBgn0003716
OG0004901	TC006493	FBgn0031692
OG0000926	TC001704,TC034869	FBgn0031227
OG0007681	TC000530,TC016203	FBgn0041194
OG0001665	TC002076	FBgn0262527
OG0001757	TC011709,TC012720	FBgn0265274
OG0002416	TC012251	FBgn0037231
OG0003792	TC005585	FBgn0005696
OG0004053	TC011807	FBgn0034447
OG0004678	TC008664	FBgn0027607
OG0005253	TC011303	FBgn0058002
OG0006096	TC014184	FBgn0283508
OG0004079	TC003092	FBgn0050115
OG0006949	TC000973	FBgn0036038
OG0000493	TC006709,TC006689,TC001772	FBgn0031768
OG0004710	TC012542	FBgn0040780
OG0005335	TC007346	FBgn0086355
OG0003015	TC008961	FBgn0037554
OG0003724	TC006108	FBgn0020626
OG0006266	TC001758	FBgn0003710
OG0006920	TC002880	FBgn0052075
OG0003211	TC008189	FBgn0038057
OG0004619	TC003161	FBgn0033480
OG0000957	TC031075	FBgn0010772
OG0003085	TC004386	FBgn0037709
OG0006296	TC033836	FBgn0035543
OG0007644	TC033005,TC034797,TC034728,TC015541	FBgn0051105,FBgn0039839
OG0002296	TC002366	FBgn0037081
OG0005569	TC012522	FBgn0261477
OG0005786	TC032957	FBgn0023170
OG0001905	TC012126	FBgn0036515
OG0000887	TC007903	FBgn0022097,FBgn0040377
OG0001149	TC000222,TC001129	FBgn0038247
OG0005858	TC006787	FBgn0035092
OG0007357	TC009035	FBgn0003889
OG0001546	TC033435,TC014944	FBgn0058006
OG0002332	TC011656	FBgn0037409
OG0001555	TC010177	FBgn0266720,FBgn0011288
OG0006544	TC000641	FBgn0008635
OG0006179	TC015068	FBgn0035285
OG0005124	TC009083	FBgn0031455
OG0006999	TC010050	FBgn0035903
OG0005318	TC008776	FBgn0085434
OG0002684	TC008711	FBgn0000146
OG0005027	TC012492	FBgn0038872
OG0004833	TC012882	FBgn0032202
OG0006474	TC007521	FBgn0027093
OG0006090	TC011817	FBgn0283472
OG0005824	TC032201	FBgn0035010
OG0005319	TC003500	FBgn0085436
OG0005281	TC034751	FBgn0046692
OG0007315	TC014534,TC003085	FBgn0035089
OG0002579	TC004987	FBgn0032048
OG0003128	TC010961	FBgn0037792
OG0003277	TC009820	FBgn0038223
OG0003757	TC003011	FBgn0039404
OG0004072	TC005826	FBgn0034350
OG0003327	TC010098	FBgn0051344
OG0006889	TC000127	FBgn0036188
OG0001211	TC032165	FBgn0052246,FBgn0039125
OG0004753	TC033682	FBgn0040513
OG0006040	TC009075	FBgn0266708
OG0006313	TC008028	FBgn0003965
OG0000306	TC008169	FBgn0037798
OG0006792	TC007326	FBgn0036481
OG0001471	TC034075	FBgn0026238
OG0006634	TC015819	FBgn0029094
OG0003123	TC005065	FBgn0037772
OG0005120	TC004910	FBgn0029175
OG0003358	TC000183	FBgn0024491
OG0001379	TC003922	FBgn0033856,FBgn0001258
OG0007842	TC032559	FBgn0286980
OG0007806	TC031041	FBgn0085385
OG0007118	TC011093	FBgn0035593
OG0006970	TC005486	FBgn0011787
OG0003061	TC012466	FBgn0037664
OG0004718	TC001593	FBgn0027788
OG0004811	TC003227	FBgn0028740
OG0000351	TC009165	FBgn0034002
OG0000802	TC031853	FBgn0267337
OG0005571	TC014301	FBgn0261509
OG0000161	TC033260,TC033259	FBgn0023531
OG0000375	TC010007	FBgn0002873
OG0002576	TC000768	FBgn0032053
OG0001563	TC033101	FBgn0085386
OG0005784	TC015503	FBgn0003353
OG0006127	TC031696	FBgn0285912
OG0000393	TC007758	FBgn0085443
OG0003163	TC015914	FBgn0037875
OG0005649	TC014518	FBgn0262518
OG0006358	TC000192	FBgn0030354
OG0003743	TC005582	FBgn0039341
OG0002681	TC034172	FBgn0032330
OG0005069	TC007642	FBgn0038570
OG0002991	TC015585	FBgn0024912
OG0006070	TC034448	FBgn0267795
OG0007249	TC011056	FBgn0027509
OG0004920	TC012032	FBgn0030720
OG0006187	TC006977	FBgn0035317
OG0004403	TC033614	FBgn0034035
OG0006046	TC012028	FBgn0266848
OG0005992	TC007706	FBgn0265464
OG0002176	TC004775	FBgn0005390
OG0006218	TC001438	FBgn0035371
OG0001231	TC009906,TC004976	FBgn0022800
OG0007052	TC014647	FBgn0035771
OG0001385	TC004742	FBgn0033766
OG0007477	TC015126	FBgn0030710
OG0007138	TC004605	FBgn0052512
OG0003938	TC011826	FBgn0039844
OG0005236	TC014134	FBgn0031945
OG0005902	TC000160	FBgn0263398
OG0003388	TC002890	FBgn0038460
OG0001429	TC030995,TC000562	FBgn0053481
OG0007093	TC003262	FBgn0035677
OG0006646	TC000996	FBgn0036860
OG0004379	TC011023	FBgn0027091
OG0002370	TC010414	FBgn0037371
OG0001386	TC005423	FBgn0033716,FBgn0031157
OG0005688	TC032578	FBgn0263200
OG0007831	TC010955,TC031413,TC031414	FBgn0031688,FBgn0031689,FBgn0028940
OG0003177	TC000932	FBgn0037942
OG0001793	TC013723	FBgn0013753,FBgn0013755
OG0001903	TC032359	FBgn0036583,FBgn0036584
OG0000403	TC006063	FBgn0262614
OG0007200	TC005785	FBgn0002985
OG0001105	TC007331	FBgn0037721
OG0007905	TC007080,TC000089	FBgn0024366
OG0007520	TC006432,TC031034	FBgn0085382
OG0005193	TC012512	FBgn0053970
OG0003300	TC000315	FBgn0038286
OG0004100	TC014503	FBgn0034264
OG0005428	TC003517	FBgn0259199
OG0001235	TC014998	FBgn0000064,FBgn0039425
OG0001694	TC032250,TC033868	FBgn0004795
OG0003819	TC012700	FBgn0039559
OG0007115	TC005166	FBgn0029118
OG0002781	TC000050	FBgn0001961
OG0006798	TC014285	FBgn0036437
OG0000567	TC007015	FBgn0038294
OG0004362	TC034283	FBgn0034136
OG0000434	TC032853,TC016300,TC032001,TC009410	FBgn0036829
OG0003813	TC013168	FBgn0003279
OG0002599	TC012074	FBgn0002973
OG0001797	TC000689	FBgn0027594
OG0002987	TC014258	FBgn0037466
OG0003529	TC000737	FBgn0010770
OG0002409	TC002258	FBgn0037252
OG0003353	TC008695	FBgn0040071
OG0006611	TC034574	FBgn0036934
OG0001784	TC012055	FBgn0284257
OG0004043	TC005881	FBgn0040732
OG0003814	TC012134	FBgn0027579
OG0007222	TC009786	FBgn0031497
OG0003427	TC009745	FBgn0024432
OG0004993	TC003184	FBgn0002774
OG0000453	TC000745,TC032062,TC032063	FBgn0025624
OG0006845	TC000049	FBgn0036317
OG0006899	TC010429	FBgn0003292
OG0003681	TC032178	FBgn0039225
OG0006717	TC012215	FBgn0025558
OG0002693	TC005367	FBgn0040211
OG0001520	TC001693	FBgn0000459,FBgn0285879
OG0004455	TC000487	FBgn0001220
OG0004752	TC009754	FBgn0050502
OG0007182	TC032829	FBgn0031600
OG0003997	TC010612	FBgn0033089
OG0001659	TC014377	FBgn0262017,FBgn0082598
OG0002041	TC015590	FBgn0025393
OG0001038	TC015124,TC004215	FBgn0001965
OG0003416	TC012993	FBgn0038564
OG0002898	TC004151	FBgn0001202
OG0004874	TC013185	FBgn0030558
OG0002102	TC007439	FBgn0000376
OG0002304	TC009354	FBgn0022936
OG0004352	TC003654	FBgn0034137
OG0005851	TC009874	FBgn0027599
OG0006961	TC002791	FBgn0036004
OG0007500	TC014095,TC014094,TC014093	FBgn0032785
OG0000619	TC034305	FBgn0000546
OG0002699	TC010379	FBgn0032345
OG0002269	TC011233	FBgn0037026
OG0005314	TC004659	FBgn0085420
OG0004597	TC003417	FBgn0033543
OG0002577	TC005922	FBgn0032051
OG0007618	TC001634,TC011250	FBgn0031589
OG0002271	TC009746	FBgn0037022
OG0001052	TC004603	FBgn0032664,FBgn0030717
OG0002094	TC012071	FBgn0040334
OG0000747	TC007068	FBgn0031012,FBgn0259834,FBgn0031002
OG0006712	TC011795	FBgn0036697
OG0001550	TC014537	FBgn0034389
OG0004859	TC009430	FBgn0050069
OG0005897	TC002493	FBgn0040281
OG0004637	TC004570	FBgn0033450
OG0004286	TC014762	FBgn0034641
OG0004061	TC009707	FBgn0034401
OG0003563	TC011725	FBgn0038925
OG0006644	TC015264	FBgn0036856
OG0000083	TC008413,TC006413,TC014088,TC008414,TC014387,TC014388,TC008412,TC034561	FBgn0031645
OG0004192	TC011538	FBgn0030057
OG0003929	TC012724	FBgn0039828
OG0006814	TC014648	FBgn0013563
OG0007705	TC033138,TC014808	FBgn0035772
OG0000352	TC033785,TC011873	FBgn0286785,FBgn0034005
OG0003696	TC032187	FBgn0045980
OG0000157	TC032431	FBgn0020621
OG0004241	TC004401	FBgn0052683
OG0001036	TC033795	FBgn0032521
OG0002274	TC032370	FBgn0037018
OG0000844	TC034091	FBgn0040805
OG0003837	TC002298	FBgn0039631
OG0005110	TC032174	FBgn0020912
OG0007206	TC034790	FBgn0014906
OG0004789	TC013708	FBgn0010453
OG0000340	TC008212	FBgn0052694
OG0004223	TC002527	FBgn0030109
OG0002522	TC014751	FBgn0031895
OG0005556	TC004218	FBgn0261373
OG0007687	TC031438,TC031887	FBgn0026761
OG0004747	TC008925	FBgn0033178
OG0005507	TC014009	FBgn0260859
OG0001388	TC000475	FBgn0028407,FBgn0024732
OG0002840	TC007033	FBgn0032593
OG0001594	TC013571,TC004109	FBgn0250791
OG0003425	TC003838	FBgn0026250
OG0006130	TC007920	FBgn0285948
OG0006122	TC000163	FBgn0284435
OG0000607	TC012397	FBgn0031018,FBgn0051053,FBgn0085318
OG0001118	TC032592	FBgn0035078,FBgn0037852
OG0000979	TC004435	FBgn0031733,FBgn0030768
OG0001221	TC002947	FBgn0086365,FBgn0019952
OG0002120	TC007813	FBgn0029688
OG0003515	TC015928	FBgn0038833
OG0001472	TC012096	FBgn0028397
OG0000621	TC009721	FBgn0052371,FBgn0027066
OG0002061	TC007722	FBgn0023520
OG0000415	TC006684	FBgn0264894
OG0005185	TC002343	FBgn0035258
OG0006247	TC032854	FBgn0052267
OG0003852	TC000350	FBgn0039638
OG0007667	TC005985,TC001166,TC005986	FBgn0030653
OG0005984	TC010372	FBgn0265184
OG0000151	TC033967	FBgn0051086,FBgn0033787,FBgn0052633,FBgn0034312,FBgn0265186,FBgn0265185
OG0006945	TC003078	FBgn0036018
OG0006948	TC004472	FBgn0045823
OG0005029	TC012851	FBgn0001168
OG0000688	TC010378	FBgn0036039
OG0001229	TC002416	FBgn0039269
OG0002258	TC033074	FBgn0028978
OG0001430	TC004144	FBgn0025740
OG0000022	TC030964	FBgn0052476,FBgn0028956,FBgn0052475,FBgn0045442,FBgn0035789,FBgn0023000,FBgn0045443,FBgn0035623,FBgn0035847,FBgn0034219,FBgn0035131,FBgn0035132,FBgn0050018
OG0002282	TC003920	FBgn0037061
OG0006385	TC016225	FBgn0020513
OG0006705	TC003251	FBgn0052174
OG0001786	TC031186	FBgn0285917
OG0001914	TC034848,TC005644	FBgn0036337
OG0004244	TC030659	FBgn0011770
OG0005431	TC000368	FBgn0259210
OG0002867	TC004764	FBgn0032683
OG0007164	TC000297	FBgn0031633
OG0003919	TC009412	FBgn0015032
OG0002254	TC008166	FBgn0029158
OG0002627	TC003248	FBgn0051717
OG0002355	TC002077	FBgn0037376
OG0005557	TC014515	FBgn0261380
OG0006224	TC007396	FBgn0035421
OG0003501	TC007718	FBgn0023097
OG0006905	TC011206	FBgn0061469
OG0008019	TC032634	FBgn0042092
OG0006536	TC003351	FBgn0021765
OG0003317	TC009020	FBgn0026737
OG0003853	TC008303	FBgn0005596
OG0004741	TC013567	FBgn0033188
OG0006550	TC008465	FBgn0030930
OG0005198	TC014026	FBgn0020381
OG0001507	TC033193	FBgn0015609
OG0003760	TC013349	FBgn0039408
OG0007850	TC034955,TC011261	FBgn0038961
OG0004434	TC006160	FBgn0033960
OG0007952	TC015568	FBgn0011476
OG0002789	TC013881	FBgn0028530
OG0003579	TC002246	FBgn0028837
OG0005545	TC012091	FBgn0261245
OG0000677	TC008653	FBgn0033365
OG0000600	TC034585,TC033318,TC002938	FBgn0039165
OG0007117	TC010380	FBgn0035601
OG0006146	TC002141	FBgn0010333
OG0004671	TC011514	FBgn0002552
OG0004134	TC032817	FBgn0029914
OG0003946	TC015332	FBgn0039861
OG0003799	TC008205	FBgn0039478
OG0001602	TC012848,TC009616	FBgn0259179
OG0000066	TC008451,TC004827,TC007528,TC000397,TC008340	FBgn0052829
OG0002006	TC032726	FBgn0000108
OG0006885	TC002926	FBgn0036206
OG0006546	TC008324	FBgn0027087
OG0000436	TC031402	FBgn0036550,FBgn0036551,FBgn0036553,FBgn0036552
OG0001450	TC000217	FBgn0052442
OG0006348	TC000949	FBgn0030330
OG0007378	TC015390,TC015618,TC015617	FBgn0038003
OG0001503	TC012362	FBgn0030844
OG0001531	TC009458,TC009356	FBgn0034978
OG0002808	TC005997	FBgn0028902
OG0002916	TC009420	FBgn0032796
OG0002706	TC008380	FBgn0287204
OG0007732	TC000148,TC000152,TC000153	FBgn0025454
OG0007311	TC033048,TC033049	FBgn0263197
OG0005568	TC001635	FBgn0261458
OG0007441	TC005377,TC006515,TC005376,TC005375,TC005374,TC006769	FBgn0036782,FBgn0002564,FBgn0002565,FBgn0002562,FBgn0002563
OG0004047	TC006116	FBgn0004003
OG0006332	TC005390	FBgn0001491
OG0007362	TC000273,TC011027,TC004522	FBgn0003886
OG0003518	TC001064	FBgn0051191
OG0002097	TC012997	FBgn0003068
OG0001945	TC033529	FBgn0260442
OG0007571	TC032913,TC008471	FBgn0028841
OG0002622	TC013838	FBgn0032195
OG0006250	TC007446	FBgn0014388
OG0002021	TC008455	FBgn0040359
OG0004215	TC030733	FBgn0030114
OG0004473	TC034178	FBgn0033876
OG0006631	TC011927	FBgn0036888
OG0005229	TC009442	FBgn0034563
OG0002208	TC034312	FBgn0031266
OG0007360	TC012566,TC012830	FBgn0028560
OG0007857	TC034855,TC012219	FBgn0030506
OG0006931	TC031655	FBgn0027615
OG0006979	TC007735	FBgn0016070
OG0005067	TC004565	FBgn0052547
OG0001314	TC008045	FBgn0029903
OG0004863	TC008587	FBgn0039115
OG0007190	TC030652	FBgn0031574
OG0001098	TC010820,TC034732	FBgn0037659
OG0003119	TC009981	FBgn0037749
OG0005401	TC003323	FBgn0250814
OG0001687	TC011614,TC000610	FBgn0263241
OG0003481	TC010874	FBgn0051216
OG0003647	TC000627	FBgn0029503
OG0006449	TC012650	FBgn0003463
OG0002650	TC006323	FBgn0027052
OG0000946	TC034469	FBgn0037408
OG0006182	TC003767	FBgn0035295
OG0006614	TC014560	FBgn0001324
OG0007168	TC008293	FBgn0020762
OG0007783	TC032207,TC032206	FBgn0036560
OG0004703	TC011711	FBgn0010504
OG0008001	TC013039	FBgn0050010
OG0007379	TC013709	FBgn0038484,FBgn0038485
OG0001376	TC015170	FBgn0033949,FBgn0286508
OG0000592	TC015038,TC030982,TC034339	FBgn0014949
OG0007436	TC001297	FBgn0029824
OG0007433	TC013376,TC007465	FBgn0032727,FBgn0032726
OG0005232	TC031005	FBgn0037046
OG0003386	TC006466	FBgn0038467
OG0006797	TC013355	FBgn0041604
OG0004999	TC007876	FBgn0038651
OG0007148	TC009870	FBgn0031106
OG0000319	TC007002,TC034776,TC031654	FBgn0038366,FBgn0033110
OG0005651	TC005312	FBgn0262598
OG0001113	TC014547	FBgn0037835
OG0003987	TC032790	FBgn0042085
OG0005525	TC008834	FBgn0260990
OG0001050	TC034674	FBgn0032629
OG0000596	TC000782	FBgn0051140
OG0000347	TC007560	FBgn0034713,FBgn0036760,FBgn0052487,FBgn0052488
OG0001349	TC001098	FBgn0264694,FBgn0034651
OG0006034	TC001107	FBgn0266669
OG0003218	TC030999	FBgn0005355
OG0003366	TC011816	FBgn0027053
OG0007981	TC008446,TC032928	FBgn0032465
OG0005060	TC009819	FBgn0035978
OG0005713	TC005434	FBgn0034766
OG0004060	TC031365	FBgn0034402
OG0002932	TC014308	FBgn0032849
OG0000448	TC007016	FBgn0040291,FBgn0025638
OG0006375	TC030618	FBgn0030391
OG0007485	TC014155,TC011448,TC014156	FBgn0034479
OG0006560	TC008127	FBgn0031001
OG0001375	TC004989	FBgn0029093,FBgn0033933
OG0002753	TC000304	FBgn0032509
OG0004717	TC009902	FBgn0033247
OG0001863	TC003215	FBgn0030808
OG0001064	TC033066,TC001209	FBgn0032820
OG0001747	TC010445	FBgn0264502
OG0006994	TC034460	FBgn0001253
OG0000284	TC013671	FBgn0031940,FBgn0014454,FBgn0260479,FBgn0031942
OG0004654	TC005086	FBgn0033378
OG0006592	TC000078	FBgn0052528
OG0007037	TC034729	FBgn0035831
OG0000481	TC002986,TC031042	FBgn0051755,FBgn0037205
OG0006803	TC013860	FBgn0036448
OG0003378	TC000635	FBgn0038447
OG0007380	TC005816	FBgn0011555
OG0004873	TC003399	FBgn0260482
OG0006386	TC013780	FBgn0030447
OG0006788	TC014693	FBgn0036489
OG0000750	TC008209,TC032843,TC032844	FBgn0260004
OG0003975	TC013456	FBgn0033052
OG0005421	TC006536	FBgn0259162
OG0007369	TC033731	FBgn0031560,FBgn0051515,FBgn0031561,FBgn0031559,FBgn0259954,FBgn0051609,FBgn0051779,FBgn0262721
OG0006320	TC000102	FBgn0003360
OG0007448	TC004295,TC008332	FBgn0033183
OG0001869	TC002083	FBgn0052549
OG0001544	TC011682	FBgn0041004
OG0006424	TC003243	FBgn0030603
OG0003860	TC012749	FBgn0039668
OG0006311	TC005667	FBgn0030239
OG0002150	TC003127	FBgn0028474
OG0005380	TC007925	FBgn0086785
OG0005315	TC032368	FBgn0085426
OG0004705	TC030574	FBgn0025469
OG0000534	TC014317	FBgn0002036
OG0003829	TC015164	FBgn0039590
OG0005572	TC005618	FBgn0261524
OG0007290	TC004749,TC031485	FBgn0285944
OG0006791	TC003523	FBgn0286818
OG0000936	TC010500	FBgn0052447
OG0006968	TC007453	FBgn0035993
OG0002198	TC006940	FBgn0000442
OG0001523	TC015129	FBgn0037326
OG0006554	TC015184	FBgn0030973
OG0004150	TC015693	FBgn0026144
OG0008044	TC033429	FBgn0030596
OG0001302	TC002502,TC002503	FBgn0034419
OG0002792	TC010427	FBgn0286027
OG0002597	TC000960	FBgn0012036
OG0000954	TC013206	FBgn0037345,FBgn0035640
OG0006960	TC010804	FBgn0015296
OG0000246	TC013701	FBgn0261238
OG0000359	TC001925,TC011878,TC000673,TC005890	FBgn0033627
OG0002964	TC011687	FBgn0024371
OG0007659	TC006481	FBgn0266129
OG0003832	TC011557	FBgn0039623
OG0000186	TC000039	FBgn0053056,FBgn0053054,FBgn0085290
OG0006291	TC008964	FBgn0052251
OG0002030	TC001752	FBgn0024365
OG0006659	TC008339	FBgn0036848
OG0001227	TC014185,TC013630	FBgn0004897
OG0003078	TC015933	FBgn0037687
OG0000634	TC000504	FBgn0031622,FBgn0003023
OG0007817	TC006616,TC015536,TC011626	FBgn0029133
OG0004584	TC010709	FBgn0033557
OG0005931	TC031024	FBgn0263968
OG0007398	TC013844,TC033029	FBgn0003870
OG0004178	TC013150	FBgn0030035
OG0005057	TC012160	FBgn0030641
OG0002193	TC005406	FBgn0020545
OG0004534	TC006359	FBgn0033713
OG0004831	TC009249	FBgn0033566
OG0002780	TC001202	FBgn0019890
OG0005496	TC013788	FBgn0260779
OG0002632	TC012546	FBgn0032219
OG0001288	TC030657	FBgn0033086
OG0007552	TC034326,TC012058	FBgn0020306
OG0007467	TC004715	FBgn0001991
OG0007633	TC002806,TC013905,TC004799	FBgn0031322
OG0000907	TC007686	FBgn0033669,FBgn0029816
OG0006243	TC002437	FBgn0035410
OG0005807	TC012866	FBgn0010278
OG0002505	TC009846	FBgn0031868
OG0000369	TC008291	FBgn0010473
OG0002480	TC033072	FBgn0000308
OG0006615	TC010318	FBgn0020389
OG0002182	TC002421	FBgn0029873
OG0006235	TC010759	FBgn0035437
OG0003253	TC012824	FBgn0000454
OG0005555	TC005682	FBgn0261361
OG0005300	TC030904	FBgn0085257
OG0001114	TC004977	FBgn0004841
OG0007431	TC011861,TC034418,TC034420,TC011863,TC034419	FBgn0029508,FBgn0029506,FBgn0029507
OG0003789	TC006901	FBgn0027574
OG0007922	TC015642,TC015643	FBgn0086532
OG0001690	TC015957,TC030577	FBgn0004896
OG0001399	TC015903	FBgn0033578
OG0004208	TC012116	FBgn0030088
OG0001625	TC033984	FBgn0260938
OG0002214	TC006191	FBgn0010602
OG0007514	TC006292,TC002470,TC034029,TC002471,TC003941,TC034030,TC034028	FBgn0051413,FBgn0033814,FBgn0038918,FBgn0038919
OG0006270	TC012490	FBgn0035523
OG0001989	TC013869	FBgn0031395
OG0002665	TC004726	FBgn0032209
OG0004032	TC015943	FBgn0287774
OG0006964	TC015910	FBgn0005533
OG0003514	TC007515	FBgn0053094
OG0003420	TC007640	FBgn0038578
OG0004524	TC012896	FBgn0033735
OG0003002	TC003711	FBgn0037526
OG0003426	TC003001	FBgn0038597
OG0004163	TC011085	FBgn0004403
OG0006873	TC011605	FBgn0036263
OG0000235	TC011156,TC033678,TC014211,TC002068	FBgn0038880
OG0007196	TC005820	FBgn0031544
OG0000861	TC010725,TC001822,TC016141	FBgn0031305
OG0003377	TC015974	FBgn0038420
OG0003375	TC000316	FBgn0038422
OG0000582	TC008640	FBgn0267433
OG0000067	TC012627	FBgn0031992
OG0003399	TC003549	FBgn0038516
OG0000966	TC031494,TC034655	FBgn0037240
OG0007621	TC013689,TC031592	FBgn0003963
OG0005608	TC008801	FBgn0261797
OG0004339	TC005900	FBgn0028737
OG0000330	TC010842	FBgn0039718
OG0005043	TC007110	FBgn0031016
OG0006231	TC000131	FBgn0035444
OG0001756	TC010456	FBgn0036173,FBgn0265265
OG0002919	TC012106	FBgn0032816
OG0001742	TC005894	FBgn0264305
OG0007100	TC014741	FBgn0035625
OG0005663	TC000104	FBgn0262732
OG0006806	TC014200	FBgn0040318
OG0000742	TC004461	FBgn0259228
OG0006682	TC013378	FBgn0036774
OG0005125	TC009084	FBgn0031454
OG0006531	TC006678	FBgn0030851
OG0004906	TC015238	FBgn0031195
OG0003966	TC007932	FBgn0032987
OG0005492	TC034641	FBgn0260750
OG0001916	TC003228,TC034087	FBgn0036316
OG0000693	TC032448	FBgn0036302
OG0005347	TC011193	FBgn0086443
OG0005360	TC034524	FBgn0086675
OG0000134	TC033988	FBgn0032900,FBgn0032897,FBgn0032422,FBgn0032899,FBgn0051675
OG0005034	TC004378	FBgn0027841
OG0000657	TC034462,TC007104	FBgn0033932
OG0002967	TC015835	FBgn0023090
OG0006419	TC033815	FBgn0030570
OG0005860	TC002973	FBgn0020386
OG0001648	TC010648	FBgn0261790,FBgn0261791
OG0003091	TC014013	FBgn0037728
OG0003396	TC001767	FBgn0038510
OG0002057	TC007480	FBgn0025626
OG0004383	TC004153	FBgn0015295
OG0006447	TC013884	FBgn0030672
OG0000980	TC001000	FBgn0031760
OG0000162	TC014424	FBgn0053547
OG0005863	TC003964	FBgn0035107
OG0007591	TC031722,TC004057,TC032571,TC004067,TC004075,TC013724	FBgn0038153
OG0002452	TC013506	FBgn0031708
OG0002092	TC008154	FBgn0001404
OG0005852	TC009546	FBgn0035073
OG0007270	TC014736	FBgn0015905
OG0006870	TC005814	FBgn0036273
OG0004170	TC034711	FBgn0029977
OG0003599	TC033718	FBgn0046114
OG0006625	TC032646	FBgn0003744
OG0003856	TC000375	FBgn0039626
OG0004320	TC008671	FBgn0016697
OG0004944	TC003451	FBgn0061200
OG0001582	TC009797,TC009798	FBgn0086657
OG0007388	TC032496	FBgn0085432
OG0005538	TC001577	FBgn0261108
OG0007414	TC030113,TC030105,TC030107,TC030120,TC033070	FBgn0052255,FBgn0045476,FBgn0003747
OG0004956	TC004960	FBgn0015000
OG0003100	TC014465	FBgn0027338
OG0004794	TC011191	FBgn0014018
OG0005233	TC010920	FBgn0053995
OG0000995	TC007565	FBgn0044323
OG0007337	TC033115,TC014280,TC031930,TC014278,TC014281	FBgn0034885,FBgn0034884,FBgn0034883
OG0005263	TC033028	FBgn0083963
OG0002862	TC014753	FBgn0032690
OG0005585	TC010132	FBgn0261599
OG0003326	TC008078	FBgn0038306
OG0004815	TC014692	FBgn0036101
OG0000695	TC003984	FBgn0043070
OG0004639	TC031473	FBgn0023143
OG0003013	TC015213	FBgn0288846
OG0002499	TC031520	FBgn0028703
OG0004559	TC009542	FBgn0003396
OG0004430	TC001237	FBgn0033973
OG0000469	TC008473,TC015480,TC034455	FBgn0031250
OG0003292	TC033144	FBgn0067629
OG0004509	TC033408	FBgn0026741
OG0001670	TC016337	FBgn0262593
OG0006068	TC000835	FBgn0267790
OG0000345	TC009170,TC007155	FBgn0031261
OG0002803	TC010559	FBgn0001986
OG0005407	TC013560	FBgn0250839
OG0004744	TC000481	FBgn0033160
OG0006121	TC007529	FBgn0284256
OG0007229	TC013790	FBgn0031437
OG0002922	TC009512	FBgn0032833
OG0002445	TC030599	FBgn0031711
OG0007729	TC013196,TC014616	FBgn0243486
OG0007197	TC007695	FBgn0031550
OG0004606	TC010062	FBgn0005619
OG0007002	TC003999	FBgn0035914
OG0003933	TC032186	FBgn0039832
OG0002563	TC005311	FBgn0032021
OG0001411	TC033978	FBgn0033339
OG0006135	TC005228	FBgn0035205
OG0007101	TC014742	FBgn0035626
OG0004086	TC012448	FBgn0034307
OG0002194	TC006744	FBgn0031288
OG0002266	TC002346	FBgn0037027
OG0000206	TC031942,TC012080	FBgn0064117,FBgn0037602
OG0002004	TC001266	FBgn0052816
OG0001763	TC003693	FBgn0266195
OG0001459	TC012253	FBgn0032456
OG0002205	TC013491	FBgn0031256
OG0002708	TC011971	FBgn0032376
OG0007980	TC031791	FBgn0038582
OG0004127	TC009586	FBgn0029905
OG0003627	TC000317	FBgn0039130
OG0004189	TC000608	FBgn0030056
OG0005440	TC015234	FBgn0259233
OG0005409	TC031152	FBgn0250851
OG0008022	TC014086	FBgn0031903
OG0000723	TC001120,TC001357	FBgn0038405
OG0008016	TC016173	FBgn0032704
OG0003449	TC004949	FBgn0028670
OG0002043	TC004860	FBgn0025382
OG0003539	TC009977	FBgn0038877
OG0005880	TC014950	FBgn0035150
OG0003630	TC034818	FBgn0015795
OG0004976	TC008645	FBgn0053527
OG0007404	TC002617	FBgn0035300
OG0002088	TC031181	FBgn0013432
OG0007972	TC008915	FBgn0036931
OG0005913	TC003035	FBgn0263607
OG0005343	TC006496	FBgn0086371
OG0004069	TC009394	FBgn0034368
OG0006407	TC002529	FBgn0020909
OG0006158	TC007647	FBgn0035268
OG0004314	TC033581	FBgn0034709
OG0003744	TC031986	FBgn0011666
OG0006469	TC006234	FBgn0030711
OG0005748	TC008066	FBgn0028497
OG0001378	TC006994	FBgn0020620
OG0005373	TC014785	FBgn0086707
OG0002234	TC005579	FBgn0002931
OG0004591	TC004833	FBgn0033558
OG0002554	TC032803	FBgn0031955
OG0000257	TC011134,TC010706,TC011173,TC011174	FBgn0035356,FBgn0035355
OG0000470	TC001560	FBgn0067779
OG0004316	TC030541	FBgn0034703
OG0004985	TC015754	FBgn0053557
OG0002946	TC007079	FBgn0032884
OG0002983	TC006363	FBgn0037481
OG0006842	TC002375	FBgn0036305
OG0002974	TC015199	FBgn0037478
OG0004745	TC030468	FBgn0003460
OG0003699	TC000618	FBgn0039227
OG0002407	TC031235	FBgn0037241
OG0003095	TC011759	FBgn0037734
OG0003271	TC009109	FBgn0038221
OG0005276	TC012084	FBgn0033000
OG0006898	TC007772	FBgn0036187
OG0007518	TC034983,TC005587	FBgn0029763
OG0007958	TC015909	FBgn0026602
OG0001965	TC013795,TC013794	FBgn0031150
OG0006155	TC012880	FBgn0035260
OG0005142	TC002422	FBgn0031191
OG0003701	TC010371	FBgn0039224
OG0003401	TC033608	FBgn0038524
OG0002223	TC014272	FBgn0031231
OG0002295	TC002813	FBgn0014143
OG0003118	TC010101	FBgn0037758
OG0004530	TC008796	FBgn0033751
OG0003382	TC010613	FBgn0038454
OG0000255	TC005476	FBgn0283451
OG0006911	TC000434	FBgn0036135
OG0002519	TC014040	FBgn0031893
OG0001998	TC000802	FBgn0004034
OG0005054	TC006924	FBgn0033265
OG0007772	TC002377,TC030696	FBgn0042177,FBgn0042178
OG0000917	TC004550	FBgn0031279,FBgn0038463
OG0004123	TC014699	FBgn0029502
OG0004258	TC009025	FBgn0034576
OG0001536	TC031113,TC005858	FBgn0034997
OG0000544	TC012377	FBgn0020372,FBgn0032943
OG0000332	TC015711	FBgn0039797,FBgn0262734
OG0003008	TC015857	FBgn0037513
OG0003007	TC002716	FBgn0037529
OG0000716	TC008316	FBgn0052831
OG0006516	TC016196	FBgn0027602
OG0000362	TC011922	FBgn0033322,FBgn0035426,FBgn0029067
OG0005408	TC009486	FBgn0250848
OG0005266	TC031750	FBgn0083972
OG0006988	TC013782	FBgn0052022,FBgn0027088
OG0000569	TC010405,TC010407,TC010406	FBgn0003117
OG0002243	TC008790	FBgn0036993
OG0002431	TC005902	FBgn0031681
OG0001778	TC010103	FBgn0283440,FBgn0283442
OG0005192	TC004691	FBgn0024941
OG0002745	TC005767	FBgn0032467
OG0003444	TC031955	FBgn0038569
OG0001315	TC001979	FBgn0003390
OG0005324	TC008693	FBgn0085451
OG0000707	TC001888	FBgn0005427
OG0006081	TC032683	FBgn0268063
OG0000041	TC013809	FBgn0250833
OG0004380	TC001607	FBgn0034083
OG0005930	TC009830	FBgn0263934
OG0007690	TC012045,TC012044	FBgn0027550
OG0003367	TC001254	FBgn0038446
OG0003549	TC012332	FBgn0002941
OG0006016	TC034424	FBgn0266409
OG0001818	TC012793	FBgn0036497,FBgn0020255
OG0005723	TC014544	FBgn0000405
OG0001220	TC012945	FBgn0053100
OG0005814	TC007393	FBgn0034988
OG0007953	TC000811,TC000812	FBgn0028507
OG0004548	TC002131	FBgn0013756
OG0005751	TC031453	FBgn0034849
OG0001073	TC004381	FBgn0263050,FBgn0032923
OG0003142	TC005903	FBgn0037816
OG0004371	TC003864	FBgn0034059
OG0001197	TC005620,TC005619	FBgn0038854
OG0005113	TC010871	FBgn0053096
OG0001357	TC032364	FBgn0003091,FBgn0004784
OG0004923	TC007510	FBgn0030719
OG0007410	TC006803,TC006804	FBgn0027657
OG0000708	TC012346	FBgn0035954,FBgn0035956,FBgn0028789
OG0004404	TC006734	FBgn0034033
OG0003043	TC009544	FBgn0037622
OG0005943	TC006991	FBgn0264302
OG0004486	TC010462	FBgn0040754
OG0000728	TC011944,TC034779	FBgn0085193,FBgn0267449
OG0003827	TC004122	FBgn0039589
OG0003290	TC009436	FBgn0038268
OG0002513	TC003246	FBgn0031876
OG0000307	TC014175	FBgn0038829
OG0006193	TC006591	FBgn0035333
OG0006689	TC034265	FBgn0036764
OG0003072	TC013484	FBgn0051100
OG0000254	TC032155	FBgn0266756
OG0004596	TC010030	FBgn0024956
OG0003576	TC014173	FBgn0038948
OG0004886	TC032848	FBgn0030161
OG0001814	TC001432	FBgn0000038
OG0002872	TC012817	FBgn0032703
OG0000559	TC011701,TC033793,TC004664	FBgn0002906
OG0000256	TC005468,TC015620,TC005469	FBgn0052304,FBgn0035325,FBgn0052302
OG0003156	TC009374	FBgn0042094
OG0006874	TC003034	FBgn0036258
OG0006249	TC007444	FBgn0026259
OG0003096	TC000379	FBgn0053105
OG0003670	TC008917	FBgn0039204
OG0002386	TC014972	FBgn0037299
OG0001504	TC033052	FBgn0015777
OG0001940	TC034577,TC034324	FBgn0035944
OG0000815	TC011724,TC033740,TC033564	FBgn0035427
OG0000668	TC031432,TC002624,TC030779	FBgn0053144
OG0004854	TC005701	FBgn0020445
OG0005951	TC007470	FBgn0264494
OG0004005	TC002934	FBgn0022960
OG0001932	TC004621	FBgn0040823
OG0004140	TC006527	FBgn0027342
OG0003577	TC011234	FBgn0038976
OG0002794	TC016299	FBgn0041713
OG0005728	TC014505	FBgn0034753
OG0000323	TC007305,TC014363	FBgn0038721
OG0004020	TC009044	FBgn0050147
OG0001269	TC000476	FBgn0015222
OG0001642	TC034896	FBgn0261545
OG0007051	TC004978	FBgn0019662
OG0004505	TC006245	FBgn0028683
OG0004536	TC004824	FBgn0033686
OG0004330	TC011523	FBgn0034214
OG0006476	TC010508	FBgn0030695
OG0004009	TC015827	FBgn0034529
OG0007608	TC008794,TC004127	FBgn0040324
OG0000468	TC007247	FBgn0015924,FBgn0051741,FBgn0002939
OG0007692	TC034298,TC002894	FBgn0037071,FBgn0037070
OG0006286	TC002925	FBgn0035499
OG0004498	TC000326	FBgn0033782
OG0001198	TC012405	FBgn0038892,FBgn0085486
OG0002990	TC000917	FBgn0003339
OG0002696	TC013082	FBgn0032350
OG0001253	TC001362,TC004952	FBgn0039640
OG0000869	TC011045	FBgn0052971,FBgn0040339
OG0005515	TC016280	FBgn0260942
OG0002941	TC014673	FBgn0032879
OG0005583	TC003842	FBgn0261596
OG0003820	TC010444	FBgn0039558
OG0005874	TC016314	FBgn0035102
OG0000154	TC033976	FBgn0035734
OG0003395	TC031335	FBgn0038511
OG0007195	TC006357	FBgn0021967
OG0000617	TC009086,TC006447,TC009927	FBgn0039875
OG0002215	TC014124	FBgn0043364
OG0007219	TC030563	FBgn0031494
OG0005048	TC000182	FBgn0028341
OG0001212	TC008635	FBgn0020647
OG0007765	TC034706,TC033202	FBgn0031769
OG0003944	TC002054	FBgn0039849
OG0005517	TC013861	FBgn0260960
OG0002338	TC011665	FBgn0037419
OG0004264	TC030736	FBgn0034568
OG0007420	TC007141,TC007525	FBgn0265598
OG0000602	TC033188,TC009975,TC008712	FBgn0039213
OG0006401	TC000403	FBgn0030482
OG0007001	TC009540	FBgn0035909
OG0006530	TC015300	FBgn0030858
OG0005760	TC033717	FBgn0034902
OG0000020	TC003933,TC002167,TC010106,TC033924,TC012931,TC003934,TC016134,TC004078,TC034949,TC010088,TC001589	FBgn0031874,FBgn0028931,FBgn0015664
OG0005731	TC007671	FBgn0034748
OG0005158	TC005450	FBgn0067317
OG0000064	TC009012,TC009013,TC033234,TC014701,TC014700,TC000565,TC013112,TC033258	FBgn0027570
OG0001452	TC032998	FBgn0053170
OG0006205	TC001556	FBgn0011828
OG0004786	TC015824	FBgn0039923
OG0004791	TC033742	FBgn0032720
OG0001671	TC012367	FBgn0262617
OG0002143	TC007534	FBgn0010014
OG0004659	TC011893	FBgn0028408
OG0005451	TC012417	FBgn0259728
OG0001102	TC005720	FBgn0037707,FBgn0263829
OG0002790	TC008312	FBgn0040228
OG0007255	TC014793	FBgn0031377
OG0000051	TC001293	FBgn0031407,FBgn0054049,FBgn0031412
OG0004813	TC010426	FBgn0034277
OG0001440	TC008059	FBgn0002174
OG0006707	TC003252	FBgn0053052
OG0000656	TC013578	FBgn0015371
OG0007607	TC034053,TC034054	FBgn0039972
OG0005970	TC031200	FBgn0264959
OG0006417	TC011830	FBgn0030504
OG0004858	TC003478	FBgn0034053
OG0006159	TC005539	FBgn0027903
OG0004351	TC010780	FBgn0034135
OG0006277	TC016272	FBgn0035520
OG0003935	TC009895	FBgn0039829
OG0007094	TC012624	FBgn0061492
OG0003551	TC012327	FBgn0051431
OG0006285	TC011120	FBgn0004574
OG0000207	TC031316	FBgn0000723
OG0002812	TC012804	FBgn0040079
OG0006022	TC014767	FBgn0266465
OG0007903	TC033412,TC015060	FBgn0051068
OG0002849	TC013107	FBgn0032646
OG0006093	TC006844	FBgn0283478
OG0001421	TC012554,TC006119	FBgn0033210
OG0006301	TC003462	FBgn0035532
OG0001462	TC016394,TC016391	FBgn0004880
OG0006582	TC007335	FBgn0052532
OG0004104	TC014601	FBgn0034270
OG0002972	TC000065	FBgn0037504
OG0001522	TC002285	FBgn0015773
OG0007076	TC007913	FBgn0035710
OG0001477	TC001523,TC003878	FBgn0031092
OG0002137	TC013609	FBgn0003210
OG0005627	TC006276	FBgn0261984
OG0005439	TC033757	FBgn0259226
OG0006985	TC013713	FBgn0020633
OG0005337	TC014203	FBgn0086359
OG0000709	TC001632,TC001616,TC014817	FBgn0000008
OG0003702	TC014580	FBgn0039223
OG0007954	TC031242,TC012510	FBgn0039747
OG0000618	TC006148	FBgn0035124,FBgn0250874,FBgn0032971
OG0007636	TC033602,TC001586	FBgn0025574
OG0000131	TC014650,TC013163	FBgn0000411
OG0007207	TC033265	FBgn0031529
OG0004996	TC032116	FBgn0000303
OG0006751	TC003158	FBgn0036566
OG0002059	TC014027	FBgn0003964
OG0004391	TC015096	FBgn0020236
OG0006935	TC031408	FBgn0044328
OG0005942	TC002709	FBgn0264291
OG0007403	TC011937	FBgn0037534
OG0003806	TC003257	FBgn0040080
OG0006523	TC005399	FBgn0030870
OG0002621	TC013109	FBgn0032194
OG0002016	TC005007	FBgn0040347
OG0004899	TC034118	FBgn0032859
OG0000659	TC002148,TC002147	FBgn0050075,FBgn0003401
OG0003263	TC016351	FBgn0038198
OG0005596	TC011720	FBgn0261649
OG0003404	TC032398	FBgn0038536
OG0005070	TC015991	FBgn0038571
OG0001447	TC033955	FBgn0036210
OG0004708	TC004938	FBgn0002891
OG0002147	TC011530	FBgn0026702
OG0007128	TC005445	FBgn0031174
OG0005026	TC009067	FBgn0038950
OG0000094	TC030587	FBgn0054057,FBgn0033271,FBgn0054056,FBgn0032078
OG0006700	TC008899	FBgn0036735
OG0001414	TC015432	FBgn0033368
OG0004422	TC001674	FBgn0033988
OG0003954	TC009612	FBgn0039876
OG0003672	TC000508	FBgn0020018
OG0003274	TC013529	FBgn0003480
OG0004977	TC013494	FBgn0053526
OG0002664	TC014455	FBgn0032210
OG0004971	TC014174	FBgn0053505
OG0006271	TC014625	FBgn0035526
OG0002247	TC016315	FBgn0287585
OG0003282	TC034494	FBgn0013981
OG0007308	TC033493,TC009126,TC010172,TC009706	FBgn0013279,FBgn0001230,FBgn0013277,FBgn0013275,FBgn0013276,FBgn0051354,FBgn0013278
OG0005655	TC032473	FBgn0262656
OG0002727	TC008472	FBgn0029137
OG0000076	TC033702	FBgn0050296
OG0007626	TC030773	FBgn0037137
OG0000842	TC009426	FBgn0000414
OG0002086	TC011038	FBgn0023542
OG0005249	TC003900	FBgn0025836
OG0006981	TC003272	FBgn0035942
OG0001293	TC031135	FBgn0264743,FBgn0003114
OG0004670	TC003821	FBgn0050349
OG0005733	TC007800	FBgn0034742
OG0006287	TC009324	FBgn0004516
OG0001595	TC006112	FBgn0250819
OG0005238	TC003168	FBgn0054001
OG0001677	TC011611	FBgn0262872
OG0001722	TC005164	FBgn0263346
OG0004199	TC000477	FBgn0030061
OG0001316	TC034580	FBgn0029911
OG0002077	TC013028	FBgn0003159
OG0004783	TC007086	FBgn0039936
OG0007570	TC008953,TC008954	FBgn0053145,FBgn0050037,FBgn0050036
OG0005602	TC032147	FBgn0261710
OG0003509	TC002731	FBgn0038809
OG0000339	TC014423	FBgn0085521,FBgn0030085,FBgn0030524,FBgn0052708
OG0005693	TC001625	FBgn0263256
OG0007602	TC015513,TC006133	FBgn0030318
OG0004307	TC030686	FBgn0034694
OG0004967	TC001575	FBgn0037028
OG0004649	TC008833	FBgn0028473
OG0005595	TC013501	FBgn0261648
OG0007940	TC008049	FBgn0010316
OG0003767	TC015334	FBgn0039417
OG0004658	TC003211	FBgn0033401
OG0003796	TC000687	FBgn0039487
OG0004647	TC032684	FBgn0033429
OG0004686	TC006677	FBgn0040777
OG0003986	TC004696	FBgn0050440
OG0005750	TC002713	FBgn0003977
OG0006024	TC007936	FBgn0266570
OG0002152	TC007666	FBgn0029798
OG0002081	TC030776	FBgn0023528
OG0005116	TC031193	FBgn0025455
OG0004446	TC015720	FBgn0033942
OG0001824	TC003223	FBgn0030360
OG0006181	TC000456	FBgn0035294
OG0003583	TC014546	FBgn0024558
OG0005980	TC032291	FBgn0265102
OG0001249	TC015347,TC000840	FBgn0005642
OG0003896	TC014819	FBgn0039756
OG0001764	TC033870	FBgn0266377
OG0006371	TC000424	FBgn0030408
OG0003788	TC000521	FBgn0039479
OG0004807	TC014245	FBgn0027572
OG0006230	TC001109	FBgn0004167
OG0000441	TC034629	FBgn0016694
OG0003458	TC004801	FBgn0038659
OG0000053	TC009092,TC002112,TC034786,TC009089,TC031198,TC009090	FBgn0039495,FBgn0039494
OG0001138	TC031106,TC001622	FBgn0038110
OG0003714	TC000546	FBgn0039272
OG0001475	TC002920	FBgn0032163,FBgn0046697
OG0000122	TC001322	FBgn0031164,FBgn0020371,FBgn0037307,FBgn0038018,FBgn0263977,FBgn0037310
OG0004507	TC007348	FBgn0033762
OG0007963	TC001416,TC012240	FBgn0023519
OG0002562	TC030692	FBgn0032020
OG0005499	TC031284	FBgn0260798
OG0002782	TC008519	FBgn0004406
OG0002667	TC006810	FBgn0000229
OG0005547	TC009425	FBgn0261270
OG0003387	TC001201	FBgn0038462
OG0005937	TC010481	FBgn0264000
OG0002134	TC034727	FBgn0022768
OG0006893	TC014772	FBgn0036202
OG0007406	TC012868,TC016051	FBgn0004587
OG0003148	TC014517	FBgn0037838
OG0002530	TC013464	FBgn0031913
OG0001062	TC009344	FBgn0032800
OG0005666	TC005857	FBgn0262739
OG0002124	TC032092	FBgn0040907
OG0003536	TC001171	FBgn0038868
OG0002945	TC003476	FBgn0032882
OG0002327	TC011859	FBgn0037200
OG0003311	TC013943	FBgn0051301
OG0006557	TC000220	FBgn0030966
OG0002075	TC004458	FBgn0023527
OG0004798	TC009214	FBgn0039757
OG0000380	TC012508,TC031020,TC002629,TC010646	FBgn0260439
OG0003267	TC012365	FBgn0010340
OG0008056	TC015263	FBgn0259720
OG0007465	TC007789,TC031095	FBgn0024995,FBgn0030348,FBgn0030347
OG0003341	TC015022	FBgn0017567
OG0004066	TC015494	FBgn0023214
OG0001353	TC013835	FBgn0034218,FBgn0030944
[truncated: 5,506 more rows]
