# Supplementary material for: Orthologous genes of the red flour beetle Tribolium castaneum and the vinegar fly Drosophila melanogaster
Source: BMC Genom Data. 2025 Dec 12;27:17. doi: 10.1186/s12863-025-01397-0 (PMC12903232; doi:10.1186/s12863-025-01397-0)
Supplement: Supplementary file 3 — Supplementary Material 3 [file 12863_2025_1397_MOESM3_ESM.zip]

Archive with 141 entries (139 files):
- 3.Manually_checked_genes/
- __MACOSX/._3.Manually_checked_genes
- 3.Manually_checked_genes/3.Manually_checked_genes.xlsx
- __MACOSX/3.Manually_checked_genes/._3.Manually_checked_genes.xlsx
- 3.Manually_checked_genes/.DS_Store
- __MACOSX/3.Manually_checked_genes/._.DS_Store
- 3.Manually_checked_genes/2.Methods.md
- __MACOSX/3.Manually_checked_genes/._2.Methods.md
- 3.Manually_checked_genes/1.Scripts_for_building_trees.py
- __MACOSX/3.Manually_checked_genes/._1.Scripts_for_building_trees.py
- 3.Manually_checked_genes/4.Trees/
- 3.Manually_checked_genes/0.Ncbi_genome_used_to_build_trees.tsv
- __MACOSX/3.Manually_checked_genes/._0.Ncbi_genome_used_to_build_trees.tsv
- 3.Manually_checked_genes/4.Trees/CG34376.pdf
- __MACOSX/3.Manually_checked_genes/4.Trees/._CG34376.pdf
- 3.Manually_checked_genes/4.Trees/SoxN.pdf
- __MACOSX/3.Manually_checked_genes/4.Trees/._SoxN.pdf
- 3.Manually_checked_genes/4.Trees/hbn.pdf
- __MACOSX/3.Manually_checked_genes/4.Trees/._hbn.pdf
- 3.Manually_checked_genes/4.Trees/grn.pdf
- __MACOSX/3.Manually_checked_genes/4.Trees/._grn.pdf
- 3.Manually_checked_genes/4.Trees/Parp1.pdf
- __MACOSX/3.Manually_checked_genes/4.Trees/._Parp1.pdf
- 3.Manually_checked_genes/4.Trees/disco-r.pdf
- __MACOSX/3.Manually_checked_genes/4.Trees/._disco-r.pdf
- 3.Manually_checked_genes/4.Trees/LKRSDH.pdf
- __MACOSX/3.Manually_checked_genes/4.Trees/._LKRSDH.pdf
- 3.Manually_checked_genes/4.Trees/B-H1-1.pdf
- __MACOSX/3.Manually_checked_genes/4.Trees/._B-H1-1.pdf
- 3.Manually_checked_genes/4.Trees/salr_salm.pdf
- __MACOSX/3.Manually_checked_genes/4.Trees/._salr_salm.pdf
- 3.Manually_checked_genes/4.Trees/Dll.pdf
- __MACOSX/3.Manually_checked_genes/4.Trees/._Dll.pdf
- 3.Manually_checked_genes/4.Trees/CHES-1-like.pdf
- __MACOSX/3.Manually_checked_genes/4.Trees/._CHES-1-like.pdf
- 3.Manually_checked_genes/4.Trees/otp.pdf
- __MACOSX/3.Manually_checked_genes/4.Trees/._otp.pdf
- 3.Manually_checked_genes/4.Trees/CG15696.pdf
- __MACOSX/3.Manually_checked_genes/4.Trees/._CG15696.pdf
- 3.Manually_checked_genes/4.Trees/Vsx1.pdf
- __MACOSX/3.Manually_checked_genes/4.Trees/._Vsx1.pdf
- 3.Manually_checked_genes/4.Trees/toy.pdf
- __MACOSX/3.Manually_checked_genes/4.Trees/._toy.pdf
- 3.Manually_checked_genes/4.Trees/Optix.pdf
- __MACOSX/3.Manually_checked_genes/4.Trees/._Optix.pdf
- 3.Manually_checked_genes/4.Trees/Mtp.pdf
- __MACOSX/3.Manually_checked_genes/4.Trees/._Mtp.pdf
- 3.Manually_checked_genes/4.Trees/srp.pdf
- __MACOSX/3.Manually_checked_genes/4.Trees/._srp.pdf
- 3.Manually_checked_genes/4.Trees/Pdp1.pdf
- __MACOSX/3.Manually_checked_genes/4.Trees/._Pdp1.pdf
- 3.Manually_checked_genes/4.Trees/mld.pdf
- __MACOSX/3.Manually_checked_genes/4.Trees/._mld.pdf
- 3.Manually_checked_genes/4.Trees/cnc.pdf
- __MACOSX/3.Manually_checked_genes/4.Trees/._cnc.pdf
- 3.Manually_checked_genes/4.Trees/croc.pdf
- __MACOSX/3.Manually_checked_genes/4.Trees/._croc.pdf
- 3.Manually_checked_genes/4.Trees/Sox14.pdf
- __MACOSX/3.Manually_checked_genes/4.Trees/._Sox14.pdf
- 3.Manually_checked_genes/4.Trees/gt.pdf
- __MACOSX/3.Manually_checked_genes/4.Trees/._gt.pdf
- 3.Manually_checked_genes/4.Trees/fkh.pdf
- __MACOSX/3.Manually_checked_genes/4.Trees/._fkh.pdf
- 3.Manually_checked_genes/4.Trees/Mabi.pdf
- __MACOSX/3.Manually_checked_genes/4.Trees/._Mabi.pdf
- 3.Manually_checked_genes/4.Trees/cwo.pdf
- __MACOSX/3.Manually_checked_genes/4.Trees/._cwo.pdf
- 3.Manually_checked_genes/4.Trees/CG9932.pdf
- __MACOSX/3.Manually_checked_genes/4.Trees/._CG9932.pdf
- 3.Manually_checked_genes/4.Trees/Rx.pdf
- __MACOSX/3.Manually_checked_genes/4.Trees/._Rx.pdf
- 3.Manually_checked_genes/4.Trees/tna.pdf
- __MACOSX/3.Manually_checked_genes/4.Trees/._tna.pdf
- 3.Manually_checked_genes/4.Trees/pnr.pdf
- __MACOSX/3.Manually_checked_genes/4.Trees/._pnr.pdf
- 3.Manually_checked_genes/4.Trees/elB.pdf
- __MACOSX/3.Manually_checked_genes/4.Trees/._elB.pdf
- 3.Manually_checked_genes/4.Trees/eya.pdf
- __MACOSX/3.Manually_checked_genes/4.Trees/._eya.pdf
- 3.Manually_checked_genes/4.Trees/foxo.pdf
- __MACOSX/3.Manually_checked_genes/4.Trees/._foxo.pdf
- 3.Manually_checked_genes/4.Trees/exd.pdf
- __MACOSX/3.Manually_checked_genes/4.Trees/._exd.pdf
- 3.Manually_checked_genes/4.Trees/Tob.pdf
- __MACOSX/3.Manually_checked_genes/4.Trees/._Tob.pdf
- 3.Manually_checked_genes/4.Trees/hry.pdf
- __MACOSX/3.Manually_checked_genes/4.Trees/._hry.pdf
- 3.Manually_checked_genes/4.Trees/cas.pdf
- __MACOSX/3.Manually_checked_genes/4.Trees/._cas.pdf
- 3.Manually_checked_genes/4.Trees/tai.pdf
- __MACOSX/3.Manually_checked_genes/4.Trees/._tai.pdf
- 3.Manually_checked_genes/4.Trees/CG32971.pdf
- __MACOSX/3.Manually_checked_genes/4.Trees/._CG32971.pdf
- 3.Manually_checked_genes/4.Trees/CG30431.pdf
- __MACOSX/3.Manually_checked_genes/4.Trees/._CG30431.pdf
- 3.Manually_checked_genes/4.Trees/sisA.pdf
- __MACOSX/3.Manually_checked_genes/4.Trees/._sisA.pdf
- 3.Manually_checked_genes/4.Trees/fd59A.pdf
- __MACOSX/3.Manually_checked_genes/4.Trees/._fd59A.pdf
- 3.Manually_checked_genes/4.Trees/TfAP-2.pdf
- __MACOSX/3.Manually_checked_genes/4.Trees/._TfAP-2.pdf
- 3.Manually_checked_genes/4.Trees/tll.pdf
- __MACOSX/3.Manually_checked_genes/4.Trees/._tll.pdf
- 3.Manually_checked_genes/4.Trees/scro.pdf
- __MACOSX/3.Manually_checked_genes/4.Trees/._scro.pdf
- 3.Manually_checked_genes/4.Trees/gem.pdf
- __MACOSX/3.Manually_checked_genes/4.Trees/._gem.pdf
- 3.Manually_checked_genes/4.Trees/NK7.1.pdf
- __MACOSX/3.Manually_checked_genes/4.Trees/._NK7.1.pdf
- 3.Manually_checked_genes/4.Trees/Fer1.pdf
- __MACOSX/3.Manually_checked_genes/4.Trees/._Fer1.pdf
- 3.Manually_checked_genes/4.Trees/Drgx.pdf
- __MACOSX/3.Manually_checked_genes/4.Trees/._Drgx.pdf
- 3.Manually_checked_genes/4.Trees/CycE.pdf
- __MACOSX/3.Manually_checked_genes/4.Trees/._CycE.pdf
- 3.Manually_checked_genes/4.Trees/MESR3.pdf
- __MACOSX/3.Manually_checked_genes/4.Trees/._MESR3.pdf
- 3.Manually_checked_genes/4.Trees/Gsc.pdf
- __MACOSX/3.Manually_checked_genes/4.Trees/._Gsc.pdf
- 3.Manually_checked_genes/4.Trees/GATAe.pdf
- __MACOSX/3.Manually_checked_genes/4.Trees/._GATAe.pdf
- 3.Manually_checked_genes/4.Trees/CG32532.pdf
- __MACOSX/3.Manually_checked_genes/4.Trees/._CG32532.pdf
- 3.Manually_checked_genes/4.Trees/Six4.pdf
- __MACOSX/3.Manually_checked_genes/4.Trees/._Six4.pdf
- 3.Manually_checked_genes/4.Trees/Hmx.pdf
- __MACOSX/3.Manually_checked_genes/4.Trees/._Hmx.pdf
- 3.Manually_checked_genes/4.Trees/vri.pdf
- __MACOSX/3.Manually_checked_genes/4.Trees/._vri.pdf
- 3.Manually_checked_genes/4.Trees/fd102C.pdf
- __MACOSX/3.Manually_checked_genes/4.Trees/._fd102C.pdf
- 3.Manually_checked_genes/4.Trees/ham.pdf
- __MACOSX/3.Manually_checked_genes/4.Trees/._ham.pdf
- 3.Manually_checked_genes/4.Trees/dmrt99B.pdf
- __MACOSX/3.Manually_checked_genes/4.Trees/._dmrt99B.pdf
- 3.Manually_checked_genes/4.Trees/CG34224.pdf
- __MACOSX/3.Manually_checked_genes/4.Trees/._CG34224.pdf
- 3.Manually_checked_genes/4.Trees/oc.pdf
- __MACOSX/3.Manually_checked_genes/4.Trees/._oc.pdf
- 3.Manually_checked_genes/4.Trees/dac.pdf
- __MACOSX/3.Manually_checked_genes/4.Trees/._dac.pdf
