# Supplementary material for: Orthologous genes of the red flour beetle Tribolium castaneum and the vinegar fly Drosophila melanogaster
Source: BMC Genom Data. 2025 Dec 12;27:17. doi: 10.1186/s12863-025-01397-0 (PMC12903232; doi:10.1186/s12863-025-01397-0)
Supplement: Supplementary file 3 — Supplementary Material 3 [file 12863_2025_1397_MOESM3_ESM.zip › 3.Manually_checked_genes/3.Manually_checked_genes.xlsx]

## Sheet: Sheet2
Table 1
Drosophila gene	Triboliun_orthofinder ortholog	Triboliun_eggnog ortholog	Triboliun_tree-based ortholog
CG15696	TC015928	TC015928	TC015928
CG9932	NA	TC014806	TC014806
CG34031	TC001164	TC001164	NA
CG32532	TC007335	TC007334,TC007335	TC007335
dmrt99B	TC010058	TC010058	TC010058
sisA	NA	NA	NA
Tob	TC012096	TC012096	TC012096
cwo	TC012119	TC012119	TC012119
Sox14	TC008936	NA	TC008936
Hmx	TC012136	TC012136	TC012136
TfAP-2	TC009922	TC009922	TC009922
B-H1	TC031415	TC031415	TC031415
Pdp1	TC034629	TC034629	TC034629
tna	TC000880	TC000880	TC000880
elB	TC000868	TC000868	TC000868
tai	TC014256	TC014256	TC014256
fD59A	TC015957,TC030577	NA	TC015957
vri	TC031481	TC031481	TC031481
Vsx1	NA	TC032750	TC032750
croc	TC002813	TC002813	TC002813
cnc	TC031486	TC031486	TC031486
hbn	TC008926	TC008926	TC008926
Optix	TC000361	TC000361	TC000361
tll	TC000441	TC000441	TC000441
toy	TC007409,TC032832,TC032830,TC003570	TC007409	TC007409
scro	TC008996	TC008996	TC008996
oc	TC003354,TC003355	TC003354	TC003354
Rx	TC009911	TC009911,TC005661	TC009911
fd102C	TC004761	TC004761	TC004761
SoxN	TC014065	TC014065	TC014065
srp	NA	NA	TC010405
Six4	TC003852	TC003852	TC003852
cas	TC033414	TC033414	TC033414
CycE	NA	NA	TC031574
Fer1	TC014105	TC014105	TC014105
Dll	TC009351	TC009351	NA
Gsc	NA	NA	TC034431
salr,salm	TC013501	TC013501	TC013501
hry	TC012851	NA	TC012851
ham	TC034076	TC034076	TC034076
grn	TC002315	TC002315	TC002315
pnr	TC010405,TC010406,TC010407	TC010407	TC010407
foxo	TC032156	TC032156	TC032156
CG34376	NA	NA	NA
Mabi	NA	NA	NA
gt	TC007492	NA	TC007492
Drgx	TC005600	TC005600	TC005600
CG32971,MED22	TC011045	TC011045	TC011045
exd	TC011311	TC011311	TC011311
MESR3	TC008033	TC008033	TC008033
fkh	TC013245	TC013245	TC013245
Mtp	TC005603	TC005603	TC005603
CHES-1-like	TC032748	TC032748	TC032748
GATAe	NA	NA	TC010406
disco,disco-r	TC001693	TC001693	TC001693
eya	TC008985	TC008985	TC008985
Parp1	TC003717	TC003717	TC003717
mld	NA	NA	NA
dac	TC032755	TC032755	TC032755
gem	TC033756	TC033756	TC033756
otp	TC033748	NA	TC033748
NK7.1	TC013614	TC013614	TC013614
LKRSDH	TC002311	TC002311	TC002311
CG34224	NA	NA	NA
