# Supplementary material for: Orthologous genes of the red flour beetle Tribolium castaneum and the vinegar fly Drosophila melanogaster
Source: BMC Genom Data. 2025 Dec 12;27:17. doi: 10.1186/s12863-025-01397-0 (PMC12903232; doi:10.1186/s12863-025-01397-0)
Supplement: Supplementary file 3 — Supplementary Material 3 [file 12863_2025_1397_MOESM3_ESM.zip › 3.Manually_checked_genes/0.Ncbi_genome_used_to_build_trees.tsv]

Organism_Scientific_Name	Organism_Common_Name	Order	Phylum_or_class	Assembly_Accession	Source
Aedes aegypti	yellow fever mosquito	diptera	insect	GCF_002204515.2	NCBI
Nematostella vectensis	starlet sea anemone	actiniaria	cnidarian	GCF_932526225.1	NCBI
Mus musculus	house mouse	rodentia	mammal	GCF_000001635.27	NCBI
Homo sapiens	human	primates	mammal	GCF_000001405.40	NCBI
Lottia gigantea	owl limpet	gastropoda	mollusk	GCF_000327385.1	NCBI
Ixodes scapularis	black-legged tick	ixodida	arthropod	GCF_016920785.2	NCBI
Parasteatoda tepidariorum	common house spider	araneae	arthropod	GCF_000365465.3	NCBI
Orchesella cincta	NA	entomobryomorpha	arthropod	GCA_001718145.1	NCBI
Folsomia candida	NA	entomobryomorpha	arthropod	GCF_002217175.1	NCBI
Drosophila melanogaster	fruit fly	diptera	insect	NA	Flybase
Bombyx mori	domestic silkworm	lepidoptera	insect	GCF_030269925.1	NCBI
Danaus plexippus plexippus	NA	lepidoptera	insect	GCF_009731565.1	NCBI
Tribolium castaneum	red flour beetle	coleoptera	insect	NA	iBeetlebase
Bombus terrestris	buff-tailed bumblebee	hymenoptera	insect	GCF_910591885.1	NCBI
Pogonomyrmex barbatus	red harvester ant	hymenoptera	insect	GCF_000187915.1	NCBI
Apis mellifera	honey bee	hymenoptera	insect	GCF_003254395.2	NCBI
Acyrthosiphon pisum	pea aphid	hemiptera	insect	GCF_005508785.2	NCBI
Cloeon dipterum	NA	ephemeroptera	insect	GCF_949628265.1	NCBI
Agrilus planipennis	emerald ash borer	coleoptera	insect	GCF_000699045.2	NCBI
Anopheles gambiae	african malaria mosquito	diptera	insect	GCF_943734735.2	NCBI
Aphis gossypii	cotton aphid/mel on aphid	hemiptera	insect	GCF_020184175.1	NCBI
Atta cephalotes	leafcutter ant	hymenoptera	insect	GCF_000143395.1	NCBI
Atta colombica	leafcutter ant	hymenoptera	insect	GCF_001594045.1	NCBI
Cimex lectularius	bed bug	hemiptera	insect	GCF_000648675.2	NCBI
Culex pipiens pallens	northern house mosquito	diptera	insect	GCF_016801865.2	NCBI
Culex quinquefasciatus	southern house mosquito	diptera	insect	GCF_015732765.1	NCBI
Danaus plexippus	monarch butterfly	lepidoptera	insect	GCF_018135715.1	NCBI
Drosophila ananassae	fruit fly	diptera	insect	GCF_017639315.1	NCBI
Drosophila mojavensis	fruit fly	diptera	insect	GCF_018153725.1	NCBI
Drosophila pseudoobscura	fruit fly	diptera	insect	GCF_009870125.1	NCBI
Formica exsecta	wood ant	hymenoptera	insect	GCF_003651465.1	NCBI
Heliconius erato	red postman butterfly	lepidoptera	insect	NA	LepBase
Leptinotarsa decemlineata	colorado potato beetle	coleoptera	insect	GCF_000500325.1	NCBI
Manduca sexta	tobacco hornworm	lepidoptera	insect	GCF_014839805.1	NCBI
Nezara viridula	southern green stink bug	hemiptera	insect	GCA_928085145.1	NCBI
Nasonia vitripennis	jewel wasp	hymenoptera	insect	GCF_009193385.2	NCBI
Onthophagus taurus	dung beetle	Coleoptera	insect	GCF_000648695.1	NCBI
Pseudoatta argentina	leafcutter ant	hymenoptera	insect	GCA_017607525.1	NCBI
Stomoxys calcitrans	stable fly	diptera	insect	GCF_963082655.1	NCBI
Trichoplusia ni	cabbage looper	lepidoptera	insect	GCF_003590095.1	NCBI
Vanessa cardui	painted lady butterfly	lepidoptera	insect	GCF_905220365.1	NCBI
