# Supplementary material for: Orthologous genes of the red flour beetle Tribolium castaneum and the vinegar fly Drosophila melanogaster
Source: BMC Genom Data. 2025 Dec 12;27:17. doi: 10.1186/s12863-025-01397-0 (PMC12903232; doi:10.1186/s12863-025-01397-0)
Supplement: Supplementary file 4 — Supplementary Material 4 [file 12863_2025_1397_MOESM4_ESM.xlsx]

## Sheet: One-to-one in both data sets
Tcas	Dmel
TC015165	FBgn0044871
TC005517	FBgn0032701
TC002681	FBgn0032652
TC010168	FBgn0033005
TC002496	FBgn0005626
TC013395	FBgn0031710
TC032801	FBgn0262738
TC005087	FBgn0025608
TC003392	FBgn0019949
TC008741	FBgn0002872
TC014582	FBgn0000426
TC013787	FBgn0028878
TC030662	FBgn0053108
TC006557	FBgn0034430
TC013017	FBgn0036556
TC008664	FBgn0027607
TC014037	FBgn0027363
TC030605	FBgn0037372
TC010864	FBgn0031538
TC000615	FBgn0029736
TC000538	FBgn0025864
TC011808	FBgn0261931
TC014731	FBgn0085410
TC034383	FBgn0039883
TC000693	FBgn0005771
TC006724	FBgn0038737
TC004570	FBgn0033450
TC012727	FBgn0032388
TC015384	FBgn0259482
TC011058	FBgn0003392
TC001464	FBgn0260799
TC003167	FBgn0001179
TC034861	FBgn0031069
TC016033	FBgn0025725
TC034711	FBgn0029977
TC004647	FBgn0051019
TC004261	FBgn0040234
TC010479	FBgn0012034
TC000104	FBgn0262732
TC032803	FBgn0031955
TC004683	FBgn0266670
TC010568	FBgn0033995
TC003465	FBgn0085188
TC030700	FBgn0034519
TC033928	FBgn0026432
TC000228	FBgn0259678
TC010774	FBgn0035203
TC013316	FBgn0032921
TC013456	FBgn0033052
TC014601	FBgn0034270
TC002712	FBgn0030342
TC014624	FBgn0082831
TC002816	FBgn0037105
TC008017	FBgn0086704
TC011918	FBgn0259178
TC002425	FBgn0036666
TC011938	FBgn0051523
TC033044	FBgn0029785
TC001141	FBgn0039161
TC004828	FBgn0038989
TC015127	FBgn0037324
TC009385	FBgn0015544
TC008173	FBgn0026876
TC001922	FBgn0002441
TC007357	FBgn0040294
TC004658	FBgn0038675
TC031364	FBgn0031606
TC033693	FBgn0037549
TC005649	FBgn0033948
TC030562	FBgn0022224
TC000237	FBgn0262737
TC000075	FBgn0015391
TC010924	FBgn0037647
TC004850	FBgn0031634
TC009720	FBgn0035392
TC002059	FBgn0031224
TC001706	FBgn0040697
TC006409	FBgn0028992
TC009743	FBgn0267821
TC014039	FBgn0040271
TC006952	FBgn0069969
TC009719	FBgn0013813
TC011621	FBgn0030508
TC032916	FBgn0011818
TC013781	FBgn0034959
TC003331	FBgn0029909
TC005341	FBgn0052423
TC014562	FBgn0027084
TC011435	FBgn0033473
TC006775	FBgn0263979
TC014409	FBgn0036146
TC000164	FBgn0284254
TC012134	FBgn0027579
TC000889	FBgn0000015
TC012665	FBgn0025629
TC009195	FBgn0053193
TC004767	FBgn0024811
TC006009	FBgn0034237
TC000193	FBgn0038045
TC031972	FBgn0263599
TC005307	FBgn0037009
TC001378	FBgn0263997
TC013529	FBgn0003480
TC006501	FBgn0086129
TC000677	FBgn0035689
TC006062	FBgn0033257
TC011548	FBgn0259712
TC014271	FBgn0263198
TC009744	FBgn0267972
TC002908	FBgn0052029
TC003187	FBgn0033507
TC012371	FBgn0038168
TC012661	FBgn0031818
TC004591	FBgn0261999
TC010480	FBgn0035711
TC002259	FBgn0032812
TC011920	FBgn0036298
TC001738	FBgn0250823
TC016414	FBgn0039754
TC015440	FBgn0028480
TC010799	FBgn0085412
TC002309	FBgn0043005
TC008909	FBgn0000448
TC005784	FBgn0004893
TC010100	FBgn0028684
TC011114	FBgn0004606
TC034453	FBgn0264324
TC005670	FBgn0035539
TC011660	FBgn0037414
TC033754	FBgn0040634
TC011998	FBgn0003515
TC013994	FBgn0035401
TC001197	FBgn0015838
TC004793	FBgn0032123
TC003692	FBgn0260399
TC009485	FBgn0010078
TC007785	FBgn0025802
TC001194	FBgn0032054
TC007079	FBgn0032884
TC001164	FBgn0054031
TC003481	FBgn0027553
TC015132	FBgn0262719
TC009420	FBgn0032796
TC034892	FBgn0038870
TC030734	FBgn0027549
TC000368	FBgn0259210
TC032821	FBgn0052529
TC009294	FBgn0039139
TC009707	FBgn0034401
TC013875	FBgn0033752
TC013895	FBgn0010622
TC014561	FBgn0030507
TC032197	FBgn0026077
TC011372	FBgn0037566
TC005481	FBgn0032602
TC015415	FBgn0025549
TC006492	FBgn0028687
TC031483	FBgn0031824
TC005830	FBgn0264560
TC011653	FBgn0034660
TC016342	FBgn0010803
TC010876	FBgn0023023
TC014757	FBgn0039713
TC006985	FBgn0033866
TC014184	FBgn0283508
TC013789	FBgn0033457
TC015754	FBgn0053557
TC010863	FBgn0035103
TC001752	FBgn0024365
TC015168	FBgn0032407
TC007264	FBgn0021742
TC010901	FBgn0004055
TC032642	FBgn0085408
TC012381	FBgn0036827
TC003400	FBgn0040370
TC015545	FBgn0030735
TC007253	FBgn0000635
TC002238	FBgn0043806
TC009561	FBgn0037998
TC014517	FBgn0037838
TC000405	FBgn0004132
TC013505	FBgn0032856
TC003526	FBgn0014395
TC005991	FBgn0050476
TC031058	FBgn0034400
TC010003	FBgn0033571
TC034774	FBgn0038975
TC015960	FBgn0037743
TC031158	FBgn0031981
TC012809	FBgn0027518
TC001035	FBgn0003656
TC003554	FBgn0016919
TC015114	FBgn0260744
TC009262	FBgn0038251
TC008842	FBgn0050390
TC003078	FBgn0036018
TC014121	FBgn0004811
TC016290	FBgn0028520
TC015812	FBgn0033166
TC034790	FBgn0014906
TC008695	FBgn0040071
TC006610	FBgn0032400
TC001003	FBgn0037802
TC004802	FBgn0039932
TC014400	FBgn0002023
TC008061	FBgn0013548
TC014272	FBgn0031231
TC011068	FBgn0250871
TC014753	FBgn0032690
TC014196	FBgn0029761
TC007892	FBgn0031061
TC006281	FBgn0027779
TC001765	FBgn0025741
TC007722	FBgn0023520
TC014436	FBgn0035155
TC007008	FBgn0036020
TC001577	FBgn0261108
TC000574	FBgn0266137
TC013603	FBgn0030411
TC015539	FBgn0017545
TC011551	FBgn0023081
TC007984	FBgn0029885
TC011124	FBgn0004373
TC031561	FBgn0015269
TC005371	FBgn0037370
TC033858	FBgn0259246
TC011734	FBgn0020379
TC034177	FBgn0004456
TC031408	FBgn0044328
TC014337	FBgn0028894
TC000782	FBgn0051140
TC015824	FBgn0039923
TC011021	FBgn0266674
TC002887	FBgn0002791
TC002775	FBgn0005631
TC000985	FBgn0030291
TC016309	FBgn0001099
TC001090	FBgn0038343
TC030551	FBgn0036118
TC000373	FBgn0033816
TC000187	FBgn0261262
TC001101	FBgn0030855
TC031212	FBgn0283651
TC005889	FBgn0030800
TC013378	FBgn0036774
TC012184	FBgn0040078
TC004356	FBgn0040068
TC009192	FBgn0039280
TC006542	FBgn0003300
TC032264	FBgn0020269
TC009613	FBgn0036771
TC012123	FBgn0032013
TC007055	FBgn0015399
TC033649	FBgn0034540
TC003642	FBgn0035449
TC008156	FBgn0259146
TC000382	FBgn0035001
TC007497	FBgn0004868
TC031642	FBgn0032536
TC003876	FBgn0263132
TC015425	FBgn0020272
TC031511	FBgn0260386
TC033633	FBgn0031148
TC007113	FBgn0021875
TC002431	FBgn0031251
TC034629	FBgn0016694
TC033639	FBgn0039710
TC005977	FBgn0034918
TC009578	FBgn0031228
TC001715	FBgn0034718
TC002851	FBgn0029992
TC008136	FBgn0000316
TC005166	FBgn0029118
TC007410	FBgn0039075
TC007671	FBgn0034748
TC006344	FBgn0031996
TC015264	FBgn0036856
TC008856	FBgn0264753
TC009541	FBgn0030228
TC005309	FBgn0036059
TC009636	FBgn0034117
TC014898	FBgn0053977
TC004682	FBgn0288433
TC012098	FBgn0086694
TC010234	FBgn0003002
TC005366	FBgn0004177
TC033420	FBgn0032059
TC014200	FBgn0040318
TC003655	FBgn0039306
TC002107	FBgn0040056
TC030561	FBgn0086446
TC004581	FBgn0037770
TC008844	FBgn0033936
TC006759	FBgn0029892
TC009889	FBgn0035429
TC031183	FBgn0287788
TC007103	FBgn0024945
TC013422	FBgn0053230
TC013872	FBgn0016038
TC032806	FBgn0262685
TC007128	FBgn0036937
TC007086	FBgn0039936
TC014317	FBgn0002036
TC034318	FBgn0000163
TC010780	FBgn0034135
TC033870	FBgn0266377
TC011399	FBgn0031023
TC003148	FBgn0031875
TC007162	FBgn0003254
TC010153	FBgn0039451
TC010322	FBgn0035162
TC015491	FBgn0036136
TC013553	FBgn0001180
TC002972	FBgn0035519
TC005482	FBgn0036134
TC003328	FBgn0267487
TC009308	FBgn0036652
TC032817	FBgn0029914
TC008662	FBgn0250837
TC030884	FBgn0020622
TC014105	FBgn0037475
TC011619	FBgn0030791
TC011893	FBgn0028408
TC014364	FBgn0001124
TC009270	FBgn0085419
TC010102	FBgn0037760
TC011816	FBgn0027053
TC005306	FBgn0031643
TC002609	FBgn0263395
TC003911	FBgn0259166
TC010345	FBgn0001276
TC002763	FBgn0004379
TC002587	FBgn0264607
TC000508	FBgn0020018
TC009504	FBgn0063485
TC005390	FBgn0001491
TC001338	FBgn0002917
TC003996	FBgn0038195
TC030747	FBgn0030634
TC004359	FBgn0064766
TC034549	FBgn0010750
TC007479	FBgn0036512
TC015975	FBgn0031229
TC034016	FBgn0031972
TC009260	FBgn0286213
TC032813	FBgn0023096
TC004800	FBgn0032243
TC031189	FBgn0033376
TC010418	FBgn0031321
TC010027	FBgn0010531
TC014417	FBgn0283503
TC010050	FBgn0035903
TC009982	FBgn0024330
TC011919	FBgn0036299
TC013650	FBgn0036742
TC004796	FBgn0028496
TC031477	FBgn0035415
TC008460	FBgn0031428
TC006466	FBgn0038467
TC013234	FBgn0026261
TC002221	FBgn0031782
TC013318	FBgn0002787
TC012535	FBgn0053506
TC004892	FBgn0038834
TC010759	FBgn0035437
TC001352	FBgn0038674
TC011377	FBgn0021750
TC034768	FBgn0038576
TC013450	FBgn0038540
TC002265	FBgn0261928
TC010367	FBgn0283535
TC015308	FBgn0024510
TC013240	FBgn0260468
TC009439	FBgn0034408
TC002335	FBgn0038385
TC008693	FBgn0085451
TC008671	FBgn0016697
TC010666	FBgn0034750
TC007364	FBgn0004867
TC033631	FBgn0264785
TC003915	FBgn0035187
TC000792	FBgn0039240
TC007331	FBgn0037721
TC002139	FBgn0036124
TC009376	FBgn0028500
TC033086	FBgn0038248
TC007674	FBgn0004108
TC007749	FBgn0010379
TC015110	FBgn0023479
TC033521	FBgn0051368
TC013372	FBgn0000018
TC002973	FBgn0020386
TC010062	FBgn0005619
TC012453	FBgn0020496
TC013431	FBgn0011284
TC008205	FBgn0039478
TC008022	FBgn0034060
TC007636	FBgn0031505
TC012081	FBgn0023508
TC012521	FBgn0024836
TC033699	FBgn0024236
TC002917	FBgn0029768
TC012563	FBgn0000566
TC000051	FBgn0036194
TC001099	FBgn0038388
TC010817	FBgn0035094
TC015301	FBgn0004179
TC003653	FBgn0050394
TC008511	FBgn0250816
TC000949	FBgn0030330
TC030546	FBgn0000477
TC008201	FBgn0028550
TC015727	FBgn0003559
TC008091	FBgn0026076
TC005714	FBgn0034488
TC003184	FBgn0002774
TC007678	FBgn0030336
TC002622	FBgn0037184
TC004769	FBgn0034970
TC012105	FBgn0038206
TC033009	FBgn0034704
TC013413	FBgn0031987
TC002361	FBgn0050380
TC004520	FBgn0038042
TC003810	FBgn0032032
TC001346	FBgn0002899
TC015914	FBgn0037875
TC014175	FBgn0038829
TC002669	FBgn0004511
TC008326	FBgn0000535
TC000737	FBgn0010770
TC012368	FBgn0086693
TC002610	FBgn0011286
TC009977	FBgn0038877
TC034108	FBgn0000451
TC006166	FBgn0283525
TC012859	FBgn0001989
TC002995	FBgn0051915
TC003210	FBgn0266000
TC032487	FBgn0035703
TC002476	FBgn0028427
TC004395	FBgn0000377
TC014712	FBgn0032651
TC004801	FBgn0038659
TC034449	FBgn0011224
TC007793	FBgn0023529
TC003641	FBgn0031909
TC002472	FBgn0263352
TC000870	FBgn0002926
TC001200	FBgn0037741
TC032265	FBgn0032343
TC000108	FBgn0016081
TC032225	FBgn0040751
TC033240	FBgn0264442
TC013702	FBgn0030753
TC012492	FBgn0038872
TC033650	FBgn0029147
TC013405	FBgn0031298
TC013887	FBgn0036629
TC007101	FBgn0004919
TC009040	FBgn0037369
TC011870	FBgn0001297
TC007717	FBgn0259168
TC014994	FBgn0026207
TC002836	FBgn0033158
TC007535	FBgn0039680
TC031144	FBgn0039741
TC015014	FBgn0000319
TC007027	FBgn0066114
TC014274	FBgn0003312
TC005168	FBgn0039339
TC013082	FBgn0032350
TC015324	FBgn0030065
TC006355	FBgn0028572
TC015066	FBgn0004397
TC009976	FBgn0017578
TC005930	FBgn0032050
TC010824	FBgn0001987
TC032729	FBgn0004611
TC001230	FBgn0038407
TC000441	FBgn0003720
TC032628	FBgn0026713
TC033247	FBgn0263998
TC011105	FBgn0003513
TC013860	FBgn0036448
TC034689	FBgn0040207
TC004918	FBgn0032961
TC011967	FBgn0003256
TC007074	FBgn0031449
TC013178	FBgn0036340
TC008043	FBgn0026403
TC013705	FBgn0036851
TC006162	FBgn0034051
TC013601	FBgn0036486
TC012303	FBgn0037249
TC006205	FBgn0038342
TC006621	FBgn0036570
TC000802	FBgn0004034
TC014568	FBgn0010909
TC010649	FBgn0037238
TC009495	FBgn0030731
TC032795	FBgn0053517
TC031065	FBgn0052365
TC004846	FBgn0003499
TC007919	FBgn0031356
TC002876	FBgn0086451
TC034641	FBgn0260750
TC008808	FBgn0034542
TC014638	FBgn0083978
TC006850	FBgn0035057
TC010266	FBgn0016684
TC011665	FBgn0037419
TC033268	FBgn0261811
TC011514	FBgn0002552
TC004294	FBgn0039188
TC032736	FBgn0023537
TC014984	FBgn0011710
TC034622	FBgn0265182
TC031717	FBgn0264707
TC011383	FBgn0039773
TC015634	FBgn0011715
TC002084	FBgn0028932
TC001756	FBgn0011016
TC003004	FBgn0036973
TC015649	FBgn0020392
TC001767	FBgn0038510
TC007680	FBgn0030218
TC007644	FBgn0031766
TC005120	FBgn0036825
TC006290	FBgn0024754
TC003711	FBgn0037526
TC030698	FBgn0032689
TC006779	FBgn0029887
TC005330	FBgn0039790
TC000969	FBgn0003676
TC008587	FBgn0039115
TC004461	FBgn0259228
TC012997	FBgn0003068
TC009560	FBgn0003053
TC013551	FBgn0035825
TC013690	FBgn0036805
TC002857	FBgn0002069
TC012253	FBgn0032456
TC009787	FBgn0031115
TC011809	FBgn0030743
TC005406	FBgn0020545
TC013259	FBgn0037051
TC013309	FBgn0011701
TC005764	FBgn0266282
TC015021	FBgn0034854
TC034901	FBgn0031753
TC015474	FBgn0037624
TC002574	FBgn0010747
TC013339	FBgn0264672
TC008819	FBgn0039004
TC007913	FBgn0035710
TC032198	FBgn0028577
TC013791	FBgn0031479
TC011142	FBgn0022770
TC031186	FBgn0285917
TC032159	FBgn0026084
TC012663	FBgn0037550
TC006051	FBgn0032821
TC010953	FBgn0035245
TC000931	FBgn0001197
TC031060	FBgn0002638
TC012383	FBgn0259173
TC004532	FBgn0039336
TC008465	FBgn0030930
TC015359	FBgn0011754
TC032823	FBgn0052687
TC002890	FBgn0038460
TC001370	FBgn0086712
TC010496	FBgn0037801
TC013993	FBgn0020251
TC015626	FBgn0040273
TC010332	FBgn0039252
TC005724	FBgn0033846
TC016219	FBgn0034940
TC001714	FBgn0050372
TC006227	FBgn0041711
TC006127	FBgn0265101
TC006218	FBgn0039347
TC013304	FBgn0035379
TC005445	FBgn0031174
TC007213	FBgn0266449
TC014442	FBgn0031637
TC003397	FBgn0003218
TC014372	FBgn0035639
TC006044	FBgn0263831
TC003016	FBgn0003449
TC030556	FBgn0044030
TC013891	FBgn0015791
TC002618	FBgn0035755
TC000374	FBgn0259215
TC014566	FBgn0263930
TC000784	FBgn0032251
TC004472	FBgn0045823
TC006726	FBgn0032362
TC014730	FBgn0014179
TC014330	FBgn0037153
TC003589	FBgn0029105
TC032883	FBgn0259994
TC001878	FBgn0032717
TC034425	FBgn0261119
TC002905	FBgn0010905
TC002446	FBgn0035854
TC014620	FBgn0000152
TC012896	FBgn0033735
TC007036	FBgn0036671
TC000430	FBgn0014006
TC011064	FBgn0004646
TC006199	FBgn0033556
TC001336	FBgn0034504
TC006412	FBgn0035867
TC000689	FBgn0027594
TC032387	FBgn0053276
TC009344	FBgn0032800
TC009947	FBgn0034315
TC007082	FBgn0025641
TC031721	FBgn0025726
TC014886	FBgn0037213
TC013218	FBgn0016917
TC030687	FBgn0051908
TC004317	FBgn0031473
TC003327	FBgn0052699
TC008644	FBgn0035046
TC014736	FBgn0015905
TC007466	FBgn0288229
TC031506	FBgn0033260
TC032219	FBgn0003345
TC012490	FBgn0035523
TC000928	FBgn0263396
TC008122	FBgn0030850
TC031757	FBgn0036139
TC002991	FBgn0039634
TC011379	FBgn0039728
TC010877	FBgn0038608
TC016216	FBgn0038056
TC001142	FBgn0033897
TC008369	FBgn0037992
TC033996	FBgn0034186
TC032308	FBgn0020224
TC007223	FBgn0031530
TC015484	FBgn0019686
TC000797	FBgn0261549
TC000537	FBgn0032643
TC002783	FBgn0013469
TC034974	FBgn0262126
TC012425	FBgn0035473
TC008997	FBgn0032470
TC012819	FBgn0037427
TC012928	FBgn0033813
TC011004	FBgn0026309
TC007205	FBgn0024182
TC014443	FBgn0031736
TC000880	FBgn0026160
TC015439	FBgn0040351
TC003731	FBgn0015818
TC005814	FBgn0036273
TC033615	FBgn0038535
TC013340	FBgn0020764
TC004066	FBgn0032033
TC006108	FBgn0020626
TC007635	FBgn0052499
TC005170	FBgn0037525
TC031314	FBgn0010317
TC001707	FBgn0035505
TC006159	FBgn0030257
TC011535	FBgn0042138
TC033818	FBgn0031114
TC013545	FBgn0014075
TC012697	FBgn0031873
TC013516	FBgn0033672
TC013940	FBgn0011704
TC015585	FBgn0024912
TC005719	FBgn0000662
TC012190	FBgn0038678
TC008899	FBgn0036735
TC001266	FBgn0052816
TC003079	FBgn0034180
TC003323	FBgn0250814
TC009789	FBgn0032719
TC003821	FBgn0050349
TC006038	FBgn0037561
TC009808	FBgn0041630
TC007642	FBgn0038570
TC011353	FBgn0031312
TC003502	FBgn0022288
TC006481	FBgn0266129
TC007152	FBgn0051111
TC014227	FBgn0034951
TC034317	FBgn0027497
TC000304	FBgn0032509
TC000542	FBgn0014427
TC008402	FBgn0051961
TC000617	FBgn0011769
TC013315	FBgn0034647
TC014493	FBgn0034804
TC034442	FBgn0029157
TC002339	FBgn0039210
TC001037	FBgn0003205
TC003173	FBgn0035254
TC008405	FBgn0029174
TC006901	FBgn0027574
TC000748	FBgn0024250
TC008077	FBgn0039172
TC030547	FBgn0037603
TC009186	FBgn0011740
TC005668	FBgn0259982
TC001943	FBgn0024227
TC030054	FBgn0034081
TC005434	FBgn0034766
TC014592	FBgn0032819
TC014717	FBgn0260965
TC013202	FBgn0029891
TC034463	FBgn0029594
TC009261	FBgn0025832
TC009075	FBgn0266708
TC000641	FBgn0008635
TC013608	FBgn0261799
TC008717	FBgn0265605
TC002963	FBgn0262716
TC011476	FBgn0015283
TC002915	FBgn0036356
TC012365	FBgn0010340
TC012391	FBgn0030029
TC003754	FBgn0026376
TC010464	FBgn0043010
TC009226	FBgn0260499
TC008519	FBgn0004406
TC006460	FBgn0052103
TC010059	FBgn0033169
TC007383	FBgn0033264
TC008650	FBgn0085512
TC013008	FBgn0027583
TC005909	FBgn0036838
TC015935	FBgn0022213
TC000049	FBgn0036317
TC035013	FBgn0261284
TC006751	FBgn0015527
TC014203	FBgn0086359
TC000402	FBgn0033273
TC007190	FBgn0031392
TC009549	FBgn0266709
TC007009	FBgn0259824
TC006499	FBgn0020407
TC013314	FBgn0028399
TC033022	FBgn0032486
TC008276	FBgn0261575
TC011093	FBgn0035593
TC015638	FBgn0035271
TC006983	FBgn0262509
TC006390	FBgn0033454
TC007439	FBgn0000376
TC002625	FBgn0033547
TC005817	FBgn0266667
TC014489	FBgn0039270
TC007648	FBgn0037342
TC001152	FBgn0031037
TC009468	FBgn0017558
TC010645	FBgn0015240
TC010657	FBgn0265140
TC002174	FBgn0030518
TC006298	FBgn0038358
TC002371	FBgn0015360
TC000085	FBgn0013799
TC003487	FBgn0259985
TC002628	FBgn0029693
TC011757	FBgn0035839
TC000967	FBgn0030052
TC008486	FBgn0024191
TC011768	FBgn0039751
TC015855	FBgn0002922
TC003168	FBgn0054001
TC001635	FBgn0261458
TC000613	FBgn0037482
TC003920	FBgn0037061
TC030701	FBgn0086906
TC032535	FBgn0264006
TC007066	FBgn0031010
TC032630	FBgn0032911
TC004308	FBgn0015521
TC011703	FBgn0032075
TC009494	FBgn0000615
TC005179	FBgn0028540
TC001000	FBgn0031760
TC009010	FBgn0020235
TC012301	FBgn0085384
TC008045	FBgn0029903
TC000758	FBgn0035462
TC033978	FBgn0033339
TC005367	FBgn0040211
TC030890	FBgn0085442
TC013083	FBgn0086683
TC014910	FBgn0037142
TC010414	FBgn0037371
TC012660	FBgn0052104
TC007336	FBgn0261573
TC007799	FBgn0031384
TC008698	FBgn0037753
TC003307	FBgn0032597
TC016112	FBgn0002736
TC011601	FBgn0051869
TC006019	FBgn0039566
TC015051	FBgn0034142
TC008324	FBgn0027087
TC012534	FBgn0031495
TC033237	FBgn0261647
TC009389	FBgn0026326
TC015749	FBgn0038272
TC014600	FBgn0261556
TC016258	FBgn0036889
TC014471	FBgn0004797
TC006470	FBgn0037382
TC009563	FBgn0038588
TC002635	FBgn0024983
TC001473	FBgn0037937
TC009597	FBgn0000109
TC012376	FBgn0030699
TC000824	FBgn0025615
TC005164	FBgn0263346
TC014294	FBgn0002183
TC014289	FBgn0037874
TC000326	FBgn0033782
TC006808	FBgn0261560
TC031556	FBgn0031209
TC005760	FBgn0000524
TC012572	FBgn0037020
TC010419	FBgn0031918
TC003986	FBgn0003731
TC000235	FBgn0030945
TC033956	FBgn0083983
TC001409	FBgn0261278
TC006551	FBgn0041723
TC001334	FBgn0040929
TC004400	FBgn0011230
TC000081	FBgn0052369
TC008315	FBgn0002524
TC008802	FBgn0033380
TC034947	FBgn0033628
TC004496	FBgn0033354
TC012023	FBgn0033890
TC014167	FBgn0035140
TC013016	FBgn0264561
TC000468	FBgn0038043
TC012691	FBgn0032147
TC003334	FBgn0034795
TC000412	FBgn0020510
TC012407	FBgn0263594
TC005588	FBgn0050389
TC002130	FBgn0036519
TC000243	FBgn0021761
TC011462	FBgn0028400
TC012418	FBgn0034380
TC009422	FBgn0038166
TC007475	FBgn0013973
TC011310	FBgn0038927
TC002852	FBgn0037981
TC015141	FBgn0039965
TC014954	FBgn0010435
TC008985	FBgn0000320
TC009847	FBgn0287187
TC013995	FBgn0041100
TC012657	FBgn0031006
TC031270	FBgn0265523
TC009809	FBgn0010223
TC003871	FBgn0263237
TC001119	FBgn0039480
TC004722	FBgn0033529
TC010126	FBgn0025630
TC032760	FBgn0001075
TC003706	FBgn0263933
TC002842	FBgn0036484
TC033630	FBgn0035644
TC013295	FBgn0037690
TC005502	FBgn0036360
TC015374	FBgn0034223
TC002911	FBgn0011204
TC014544	FBgn0000405
TC030896	FBgn0026059
TC008734	FBgn0039527
TC009290	FBgn0033199
TC014046	FBgn0033060
TC012311	FBgn0031286
TC015211	FBgn0033653
TC030051	FBgn0025885
TC001297	FBgn0029824
TC009844	FBgn0260462
TC033750	FBgn0039205
TC002215	FBgn0029819
TC015668	FBgn0032618
TC014378	FBgn0030055
TC007893	FBgn0263510
TC012491	FBgn0039727
TC012755	FBgn0029930
TC003224	FBgn0030683
TC014081	FBgn0002431
TC011978	FBgn0035524
TC008012	FBgn0025743
TC012117	FBgn0030089
TC011184	FBgn0037638
TC000446	FBgn0038256
TC000483	FBgn0038592
TC013284	FBgn0037652
TC012133	FBgn0005671
TC000917	FBgn0003339
TC030785	FBgn0064126
TC014966	FBgn0031598
TC006270	FBgn0034191
TC006020	FBgn0030395
TC016366	FBgn0263852
TC034180	FBgn0266418
TC006754	FBgn0004395
TC006844	FBgn0283478
TC032732	FBgn0033548
TC005628	FBgn0035032
TC001563	FBgn0035622
TC002137	FBgn0036988
TC008796	FBgn0033751
TC007227	FBgn0004242
TC001167	FBgn0030876
TC010132	FBgn0261599
TC009080	FBgn0032511
TC014009	FBgn0260859
TC003483	FBgn0038165
TC031981	FBgn0037703
TC012623	FBgn0050077
TC009236	FBgn0261086
TC008840	FBgn0027498
TC013107	FBgn0032646
TC014327	FBgn0022023
TC014453	FBgn0036990
TC031337	FBgn0040890
TC011262	FBgn0004882
TC003478	FBgn0034053
TC015511	FBgn0032170
TC031071	FBgn0004895
TC032620	FBgn0030700
TC016197	FBgn0030894
TC014639	FBgn0039429
TC002990	FBgn0036030
TC014215	FBgn0263278
TC012055	FBgn0284257
TC012669	FBgn0286567
TC002825	FBgn0261850
TC016092	FBgn0002937
TC031160	FBgn0021768
TC031162	FBgn0027582
TC011702	FBgn0032451
TC002458	FBgn0035900
TC011774	FBgn0011836
TC007707	FBgn0035229
TC001214	FBgn0037710
TC013869	FBgn0031395
TC030548	FBgn0038871
TC033107	FBgn0034692
TC032730	FBgn0027580
TC007976	FBgn0033929
TC013165	FBgn0042630
TC015327	FBgn0021767
TC002392	FBgn0035688
TC015691	FBgn0031436
TC000308	FBgn0001247
TC013944	FBgn0262714
TC002305	FBgn0025879
TC001149	FBgn0051118
TC010433	FBgn0031149
TC004768	FBgn0003862
TC000926	FBgn0002522
TC013211	FBgn0030311
TC011438	FBgn0050499
TC030595	FBgn0037489
TC013911	FBgn0287234
TC012551	FBgn0029167
TC007515	FBgn0053094
TC007564	FBgn0031659
TC033019	FBgn0039863
TC013790	FBgn0031437
TC008518	FBgn0286809
TC013686	FBgn0261983
TC032390	FBgn0030869
TC004840	FBgn0020493
TC033072	FBgn0000308
TC011344	FBgn0031752
TC014772	FBgn0036202
TC000411	FBgn0038095
TC015191	FBgn0037491
TC009337	FBgn0032723
TC006415	FBgn0031359
TC015026	FBgn0037448
TC014918	FBgn0033100
TC003649	FBgn0031360
TC034193	FBgn0036463
TC032634	FBgn0042092
TC030598	FBgn0039955
TC013264	FBgn0033471
TC007153	FBgn0260861
TC033773	FBgn0086472
TC030754	FBgn0001083
TC004371	FBgn0266099
TC008848	FBgn0027525
TC004375	FBgn0000057
TC008135	FBgn0028699
TC011182	FBgn0014026
TC009968	FBgn0032487
TC004773	FBgn0035964
TC005810	FBgn0043001
TC002855	FBgn0003435
TC000627	FBgn0029503
TC011685	FBgn0031287
TC004293	FBgn0025700
TC011546	FBgn0035436
TC012273	FBgn0004889
TC030759	FBgn0032997
TC001561	FBgn0035960
TC005176	FBgn0010051
TC032859	FBgn0040985
TC014882	FBgn0001105
TC006801	FBgn0032481
TC007226	FBgn0028370
TC000408	FBgn0051005
TC013567	FBgn0033188
TC003010	FBgn0038233
TC032269	FBgn0004644
TC004151	FBgn0001202
TC015973	FBgn0037648
TC011206	FBgn0061469
TC001602	FBgn0259176
TC013785	FBgn0038402
TC008341	FBgn0052204
TC032353	FBgn0034931
TC000338	FBgn0085271
TC032021	FBgn0026576
TC007971	FBgn0026418
TC007698	FBgn0031979
TC014220	FBgn0033028
TC002162	FBgn0035146
TC007920	FBgn0285948
TC005006	FBgn0014877
TC013704	FBgn0038912
TC008962	FBgn0040212
TC034025	FBgn0262954
TC013337	FBgn0032428
TC010099	FBgn0002306
TC015164	FBgn0039590
TC033566	FBgn0033615
TC014492	FBgn0261535
TC030991	FBgn0286778
TC012060	FBgn0086674
TC016278	FBgn0038983
TC008478	FBgn0025336
TC003548	FBgn0037443
TC009196	FBgn0051108
TC011343	FBgn0033235
TC015260	FBgn0032524
TC008032	FBgn0263079
TC010160	FBgn0031950
TC001027	FBgn0264294
TC007123	FBgn0029755
TC007472	FBgn0260940
TC007045	FBgn0032635
TC012565	FBgn0004618
TC006065	FBgn0035833
TC005922	FBgn0032051
TC013087	FBgn0002716
TC009456	FBgn0028622
TC031489	FBgn0085383
TC004470	FBgn0000037
TC014198	FBgn0054039
TC013385	FBgn0033901
TC013579	FBgn0033483
TC002985	FBgn0002579
TC008355	FBgn0039215
TC014963	FBgn0022069
TC012737	FBgn0039663
TC000770	FBgn0035110
TC013985	FBgn0033645
TC000324	FBgn0030838
TC013457	FBgn0020261
TC001278	FBgn0035173
TC005303	FBgn0267330
TC034378	FBgn0030961
TC015461	FBgn0052069
TC015492	FBgn0000658
TC008146	FBgn0032479
TC011347	FBgn0034248
TC008648	FBgn0004864
TC033199	FBgn0028541
TC014376	FBgn0035270
TC015512	FBgn0037330
TC009979	FBgn0266711
TC015598	FBgn0029898
TC002294	FBgn0029113
TC012175	FBgn0025716
TC003226	FBgn0028741
TC007683	FBgn0036853
TC009879	FBgn0023181
TC000375	FBgn0039626
TC007563	FBgn0051721
TC005392	FBgn0034310
TC033614	FBgn0034035
TC011519	FBgn0027055
TC008566	FBgn0045035
TC032111	FBgn0029906
TC033884	FBgn0003382
TC007647	FBgn0035268
TC014560	FBgn0001324
TC033165	FBgn0263601
TC010174	FBgn0035028
TC000229	FBgn0030086
TC008690	FBgn0034986
TC032400	FBgn0264574
TC034634	FBgn0000017
TC030996	FBgn0038055
TC007419	FBgn0039938
TC006591	FBgn0035333
TC015949	FBgn0035059
TC002762	FBgn0261111
TC013930	FBgn0039942
TC009214	FBgn0039757
TC014987	FBgn0015582
TC011946	FBgn0010406
TC013805	FBgn0031285
TC008971	FBgn0035085
TC001467	FBgn0259214
TC034744	FBgn0010825
TC003342	FBgn0000464
TC005331	FBgn0039977
TC002492	FBgn0000150
TC009503	FBgn0035488
TC011472	FBgn0267824
TC013534	FBgn0029514
TC002896	FBgn0038577
TC014481	FBgn0032429
TC004379	FBgn0037956
TC033027	FBgn0051146
TC003172	FBgn0027085
TC014412	FBgn0031684
TC008408	FBgn0010488
TC012066	FBgn0050441
TC034529	FBgn0039189
TC014625	FBgn0035526
TC015671	FBgn0284255
TC014024	FBgn0032901
TC012306	FBgn0038964
TC012682	FBgn0034351
TC005397	FBgn0050373
TC030464	FBgn0015808
TC012850	FBgn0011509
TC003870	FBgn0036446
TC006548	FBgn0029840
TC009745	FBgn0024432
TC011528	FBgn0037186
TC001311	FBgn0036859
TC009902	FBgn0033247
TC010506	FBgn0033778
TC015651	FBgn0266064
TC014042	FBgn0038928
TC011417	FBgn0027108
TC012873	FBgn0025463
TC031695	FBgn0051632
TC015756	FBgn0036272
TC033415	FBgn0038271
TC011240	FBgn0027507
TC013595	FBgn0030847
TC010413	FBgn0002593
TC007954	FBgn0260855
TC011518	FBgn0001995
TC004891	FBgn0015618
TC033955	FBgn0036210
TC034733	FBgn0261723
TC033958	FBgn0024985
TC009818	FBgn0020278
TC032124	FBgn0260793
TC014953	FBgn0037623
TC001004	FBgn0034138
TC015364	FBgn0040346
TC001243	FBgn0039335
TC005181	FBgn0032230
TC031765	FBgn0000247
TC003495	FBgn0260771
TC005347	FBgn0033924
TC004833	FBgn0033558
TC002346	FBgn0037027
TC004401	FBgn0052683
TC004778	FBgn0263993
TC011026	FBgn0037653
TC032122	FBgn0039771
TC000511	FBgn0038842
TC002505	FBgn0034420
TC010477	FBgn0027587
TC015948	FBgn0003317
TC034617	FBgn0004597
TC004719	FBgn0026401
TC002269	FBgn0036032
TC003024	FBgn0030174
TC033041	FBgn0263392
TC011636	FBgn0036368
TC002523	FBgn0005640
TC030617	FBgn0038890
TC005426	FBgn0031655
TC033702	FBgn0050296
TC005759	FBgn0031005
TC010049	FBgn0031021
TC010871	FBgn0053096
TC003208	FBgn0034181
TC008190	FBgn0031020
TC006728	FBgn0028426
TC010851	FBgn0013983
TC008189	FBgn0038057
TC004963	FBgn0029955
TC004849	FBgn0037606
TC006094	FBgn0033155
TC009598	FBgn0035147
TC000087	FBgn0001208
TC014809	FBgn0035244
TC000970	FBgn0262124
TC003350	FBgn0030645
TC007709	FBgn0042134
TC010571	FBgn0050290
TC000766	FBgn0052441
TC007015	FBgn0038294
TC009427	FBgn0036893
TC010431	FBgn0040236
TC007170	FBgn0037100
TC013946	FBgn0037949
TC009145	FBgn0037555
TC016367	FBgn0028916
TC005600	FBgn0085369
TC031237	FBgn0027083
TC009888	FBgn0035428
TC008709	FBgn0015829
TC009846	FBgn0031868
TC014283	FBgn0026616
TC003708	FBgn0038017
TC015524	FBgn0032956
TC009803	FBgn0266580
TC000669	FBgn0038143
TC030740	FBgn0039588
TC011374	FBgn0039709
TC009361	FBgn0032797
TC007006	FBgn0086130
TC007124	FBgn0039402
TC014172	FBgn0053202
TC004935	FBgn0037980
TC009538	FBgn0289323
TC011555	FBgn0039816
TC003243	FBgn0030603
TC010952	FBgn0286070
TC003851	FBgn0052225
TC030555	FBgn0040239
TC015205	FBgn0026380
TC015826	FBgn0040022
TC034281	FBgn0003268
TC002959	FBgn0026317
TC007861	FBgn0031571
TC006381	FBgn0038958
TC007652	FBgn0001994
TC009645	FBgn0034172
TC033585	FBgn0023545
TC031030	FBgn0036612
TC005550	FBgn0250862
TC009426	FBgn0000414
TC000795	FBgn0030067
TC033103	FBgn0033054
TC004376	FBgn0052707
TC003562	FBgn0033062
TC012015	FBgn0037665
TC013484	FBgn0051100
TC016315	FBgn0287585
TC001326	FBgn0264712
TC007396	FBgn0035421
TC009536	FBgn0033341
TC009220	FBgn0005638
TC008383	FBgn0023536
TC014440	FBgn0263120
TC007723	FBgn0010220
TC006712	FBgn0000289
TC006253	FBgn0267002
TC007661	FBgn0036713
TC006198	FBgn0035149
TC012373	FBgn0027836
TC034792	FBgn0050044
TC032507	FBgn0033570
TC005545	FBgn0003444
TC012681	FBgn0038321
TC034564	FBgn0037546
TC010805	FBgn0250786
TC033106	FBgn0038894
TC034687	FBgn0035293
TC002311	FBgn0286198
TC003251	FBgn0052174
TC001741	FBgn0020307
TC004590	FBgn0004907
TC014133	FBgn0267689
TC000570	FBgn0036892
TC000188	FBgn0001217
TC001945	FBgn0030605
TC014335	FBgn0023083
TC004088	FBgn0036096
TC004865	FBgn0038046
TC009544	FBgn0037622
TC006326	FBgn0026060
TC012411	FBgn0033017
TC006213	FBgn0037109
TC000028	FBgn0033317
TC005869	FBgn0028694
TC009200	FBgn0037832
TC030657	FBgn0033086
TC016125	FBgn0024996
TC000779	FBgn0030658
TC008130	FBgn0038683
TC014564	FBgn0014455
TC013997	FBgn0014396
TC011381	FBgn0062442
TC006361	FBgn0028375
TC013185	FBgn0030558
TC001109	FBgn0004167
TC008264	FBgn0038722
TC009438	FBgn0033699
TC033352	FBgn0051229
TC015070	FBgn0037912
TC031361	FBgn0082582
TC008421	FBgn0037842
TC003488	FBgn0013435
TC006173	FBgn0036104
TC033213	FBgn0031052
TC001374	FBgn0033635
TC030906	FBgn0023524
TC008922	FBgn0034957
TC004235	FBgn0035630
TC032578	FBgn0263200
TC005685	FBgn0037976
TC009858	FBgn0022027
TC006216	FBgn0030099
TC013614	FBgn0024321
TC005854	FBgn0032480
TC008177	FBgn0262782
TC030908	FBgn0052137
TC031243	FBgn0020503
TC011099	FBgn0034253
TC013566	FBgn0039411
TC000528	FBgn0029874
TC033757	FBgn0259226
TC008820	FBgn0004698
TC009499	FBgn0263260
TC011159	FBgn0039635
TC006419	FBgn0032707
TC002495	FBgn0025519
TC005224	FBgn0010109
TC009740	FBgn0013762
TC001541	FBgn0011771
TC000825	FBgn0266581
TC034705	FBgn0023549
TC000385	FBgn0010303
TC033331	FBgn0053554
TC013556	FBgn0032394
TC031208	FBgn0033050
TC001210	FBgn0027496
TC013328	FBgn0263231
TC014506	FBgn0027873
TC005428	FBgn0032336
TC014779	FBgn0031064
TC006888	FBgn0025776
TC009964	FBgn0032166
TC007616	FBgn0250869
TC010977	FBgn0051522
TC002123	FBgn0036580
TC030699	FBgn0033916
TC005356	FBgn0037900
TC000768	FBgn0032053
TC006846	FBgn0051973
TC030694	FBgn0047038
TC032946	FBgn0259216
TC030607	FBgn0001978
TC009771	FBgn0031851
TC010381	FBgn0041775
TC012751	FBgn0039714
TC014691	FBgn0000449
TC016318	FBgn0283438
TC006104	FBgn0025825
TC004458	FBgn0023527
TC006132	FBgn0030417
TC012509	FBgn0037958
TC006476	FBgn0011640
TC031386	FBgn0004396
TC034471	FBgn0037406
TC014894	FBgn0040020
TC003528	FBgn0038552
TC004761	FBgn0039937
TC007725	FBgn0011277
TC005067	FBgn0031044
TC034593	FBgn0041184
TC001722	FBgn0003651
TC014180	FBgn0025681
TC000165	FBgn0058470
TC007111	FBgn0052685
TC034531	FBgn0259211
TC007753	FBgn0031611
TC012367	FBgn0262617
TC014804	FBgn0044419
TC001105	FBgn0086695
TC006526	FBgn0030610
TC007529	FBgn0284256
TC009754	FBgn0050502
TC001615	FBgn0000927
TC007351	FBgn0026721
TC001623	FBgn0030701
TC034431	FBgn0032222
TC031499	FBgn0264307
TC010848	FBgn0288966
TC030541	FBgn0034703
TC032626	FBgn0004607
TC000219	FBgn0034938
TC003390	FBgn0036053
TC006550	FBgn0003517
TC007037	FBgn0030786
TC010650	FBgn0033375
TC015575	FBgn0003141
TC031629	FBgn0022355
TC030596	FBgn0052409
TC013325	FBgn0037700
TC010652	FBgn0262115
TC015660	FBgn0010551
TC012278	FBgn0005585
TC003161	FBgn0033480
TC030549	FBgn0024194
TC008801	FBgn0261797
TC034925	FBgn0015278
TC010779	FBgn0031877
TC004029	FBgn0004926
TC000434	FBgn0036135
TC015972	FBgn0032249
TC006524	FBgn0044511
TC000431	FBgn0038774
TC011609	FBgn0032042
TC009559	FBgn0004643
TC009330	FBgn0013995
TC005900	FBgn0028737
TC030909	FBgn0035027
TC009558	FBgn0031820
TC001529	FBgn0265998
TC010335	FBgn0283681
TC005477	FBgn0260945
TC011382	FBgn0265574
TC006472	FBgn0260862
TC002338	FBgn0035812
TC030628	FBgn0266518
TC009816	FBgn0264325
TC004292	FBgn0000617
TC001982	FBgn0039858
TC034076	FBgn0045852
TC003770	FBgn0002577
TC034409	FBgn0034021
TC011288	FBgn0003429
TC001697	FBgn0025186
TC003035	FBgn0263607
TC033927	FBgn0010197
TC015621	FBgn0033357
TC015831	FBgn0031492
TC003018	FBgn0031961
TC033128	FBgn0032744
TC010995	FBgn0035767
TC007199	FBgn0011604
TC006147	FBgn0036514
TC030670	FBgn0038806
TC014310	FBgn0030486
TC009252	FBgn0031730
TC034444	FBgn0039594
TC008534	FBgn0265784
TC000882	FBgn0030545
TC012082	FBgn0003301
TC015976	FBgn0031450
TC007156	FBgn0031390
TC034624	FBgn0032168
TC014238	FBgn0052076
TC008197	FBgn0029922
TC032719	FBgn0003011
TC005994	FBgn0036454
TC006261	FBgn0260388
TC013652	FBgn0004832
TC004365	FBgn0031077
TC032496	FBgn0085432
TC016321	FBgn0035440
TC034123	FBgn0030801
TC003707	FBgn0286204
TC006900	FBgn0039233
TC000182	FBgn0028341
TC000313	FBgn0030000
TC011532	FBgn0035171
TC002423	FBgn0028538
TC015175	FBgn0030503
TC012882	FBgn0032202
TC002743	FBgn0037713
TC015192	FBgn0038376
TC013604	FBgn0027335
TC031367	FBgn0020299
TC034685	FBgn0032633
TC014023	FBgn0003124
TC007530	FBgn0264978
TC009861	FBgn0003174
TC034777	FBgn0027493
TC015994	FBgn0035952
TC004566	FBgn0016687
TC011921	FBgn0050467
TC000527	FBgn0034821
TC004803	FBgn0010269
TC011652	FBgn0261988
TC007876	FBgn0038651
TC034430	FBgn0000384
TC014790	FBgn0037116
TC004399	FBgn0033609
TC014518	FBgn0262518
TC011037	FBgn0035145
TC000478	FBgn0038146
TC007171	FBgn0037377
TC012834	FBgn0039528
TC007348	FBgn0033762
TC009157	FBgn0034072
TC013079	FBgn0036335
TC010167	FBgn0029092
TC003935	FBgn0004865
TC000871	FBgn0031879
TC007147	FBgn0029835
TC000868	FBgn0004858
TC006222	FBgn0023091
TC000487	FBgn0001220
TC003829	FBgn0283469
TC008833	FBgn0028473
TC032811	FBgn0262127
TC032155	FBgn0266756
TC011963	FBgn0037248
TC034834	FBgn0000053
TC016322	FBgn0035624
TC010001	FBgn0034797
TC014764	FBgn0051712
TC030007	FBgn0035023
TC012328	FBgn0038519
TC012154	FBgn0031703
TC009387	FBgn0031062
TC013586	FBgn0261885
TC005007	FBgn0040347
TC003966	FBgn0017429
TC008670	FBgn0032698
TC000635	FBgn0038447
TC003582	FBgn0030738
TC016317	FBgn0037199
TC013806	FBgn0037943
TC011207	FBgn0038326
TC000583	FBgn0030574
TC006517	FBgn0029878
TC003127	FBgn0028474
TC030563	FBgn0031494
TC009502	FBgn0033309
TC002683	FBgn0015522
TC005903	FBgn0037816
TC033827	FBgn0034446
TC014160	FBgn0046685
TC011991	FBgn0000307
TC014265	FBgn0035050
TC016087	FBgn0003969
TC000469	FBgn0033656
TC013061	FBgn0027094
TC008785	FBgn0031534
TC007304	FBgn0086378
TC000221	FBgn0037963
TC001555	FBgn0035235
TC001020	FBgn0028579
TC011081	FBgn0025571
TC013491	FBgn0031256
TC015432	FBgn0033368
TC011316	FBgn0026666
TC032392	FBgn0265045
TC014416	FBgn0003557
TC015956	FBgn0028436
TC001458	FBgn0040348
TC030468	FBgn0003460
TC001276	FBgn0032871
TC015142	FBgn0039234
TC007229	FBgn0029176
TC006496	FBgn0086371
TC007346	FBgn0086355
TC030769	FBgn0030990
TC008488	FBgn0031051
TC010772	FBgn0027086
TC000875	FBgn0010591
TC002791	FBgn0036004
TC032829	FBgn0031600
TC015986	FBgn0002121
TC007431	FBgn0020312
TC014163	FBgn0039379
TC002461	FBgn0028411
TC007512	FBgn0086679
TC016289	FBgn0015331
TC001762	FBgn0267378
TC001607	FBgn0034083
TC010500	FBgn0052447
TC007157	FBgn0266083
TC000584	FBgn0038590
TC009390	FBgn0021995
TC030651	FBgn0039226
TC011833	FBgn0053147
TC013519	FBgn0011638
TC009618	FBgn0039112
TC007558	FBgn0026400
TC012816	FBgn0261976
TC010852	FBgn0260655
TC033403	FBgn0053198
TC010045	FBgn0037637
TC003262	FBgn0035677
TC016213	FBgn0053203
TC014098	FBgn0023416
TC012364	FBgn0039273
TC006190	FBgn0032860
TC005826	FBgn0034350
TC008296	FBgn0037000
TC012562	FBgn0029936
TC032684	FBgn0033429
TC012458	FBgn0034532
TC016272	FBgn0035520
TC000791	FBgn0040827
TC012332	FBgn0002941
TC002297	FBgn0261049
TC001084	FBgn0037265
TC003654	FBgn0034137
TC003209	FBgn0005536
TC009739	FBgn0034118
TC033816	FBgn0028962
TC006360	FBgn0011584
TC013349	FBgn0039408
TC030760	FBgn0027329
TC030085	FBgn0000500
TC005579	FBgn0002931
TC009381	FBgn0020270
TC012074	FBgn0002973
TC009935	FBgn0261397
TC002978	FBgn0260936
TC032121	FBgn0034141
TC012874	FBgn0032476
TC033645	FBgn0039117
TC009384	FBgn0035065
TC000514	FBgn0039116
TC008339	FBgn0036848
TC003602	FBgn0034649
TC033028	FBgn0083963
TC005845	FBgn0037011
TC002360	FBgn0034734
TC001775	FBgn0042696
TC003235	FBgn0039966
TC013591	FBgn0039304
TC004764	FBgn0032683
TC001773	FBgn0028468
TC016369	FBgn0040534
TC006663	FBgn0036984
TC008260	FBgn0010300
TC033834	FBgn0027279
TC012213	FBgn0032455
TC011830	FBgn0030504
TC012612	FBgn0033087
TC005359	FBgn0031347
TC009994	FBgn0034537
TC033717	FBgn0034902
TC004501	FBgn0261641
TC000746	FBgn0032321
TC005765	FBgn0250908
TC014905	FBgn0031282
TC003001	FBgn0038597
TC034186	FBgn0264386
TC030573	FBgn0031003
TC002530	FBgn0030552
TC032187	FBgn0045980
TC000618	FBgn0039227
TC009171	FBgn0024285
TC014986	FBgn0261239
TC012120	FBgn0033698
TC034804	FBgn0034068
TC034040	FBgn0004367
TC015720	FBgn0033942
TC006236	FBgn0037024
TC032495	FBgn0260005
TC011177	FBgn0037473
TC011509	FBgn0036342
TC006187	FBgn0263258
TC004115	FBgn0039109
TC006272	FBgn0039461
TC004721	FBgn0005666
TC001034	FBgn0014366
TC002099	FBgn0037720
TC012093	FBgn0015336
TC009608	FBgn0005649
TC008732	FBgn0039827
TC003445	FBgn0287696
TC011968	FBgn0032916
TC000131	FBgn0035444
TC013890	FBgn0032378
TC008726	FBgn0004914
TC003775	FBgn0027950
TC000957	FBgn0043362
TC002285	FBgn0015773
TC003587	FBgn0029079
TC006210	FBgn0032919
TC032195	FBgn0011725
TC012251	FBgn0037231
TC014621	FBgn0032666
TC004390	FBgn0030468
TC003204	FBgn0036691
TC000424	FBgn0030408
TC007700	FBgn0265512
TC000640	FBgn0031906
TC014075	FBgn0004463
TC011975	FBgn0030863
TC032303	FBgn0010329
TC006240	FBgn0086691
TC003451	FBgn0061200
TC001571	FBgn0005695
TC009147	FBgn0034963
TC013727	FBgn0002031
TC001960	FBgn0037688
TC004871	FBgn0034893
TC033113	FBgn0283652
TC004987	FBgn0032048
TC004499	FBgn0260964
TC000470	FBgn0033654
TC009611	FBgn0039525
TC002668	FBgn0083969
TC008293	FBgn0020762
TC012611	FBgn0034352
TC015510	FBgn0038686
TC004116	FBgn0039489
TC000903	FBgn0003944
TC006345	FBgn0030004
TC002529	FBgn0020909
TC003141	FBgn0036451
TC004425	FBgn0001218
TC011717	FBgn0262647
TC009817	FBgn0039214
TC014124	FBgn0043364
TC012507	FBgn0034091
TC007894	FBgn0000667
TC033637	FBgn0032582
TC011549	FBgn0039385
TC006307	FBgn0032430
TC006287	FBgn0040007
TC005451	FBgn0035589
TC010503	FBgn0034720
TC002527	FBgn0030109
TC000620	FBgn0015277
TC007745	FBgn0030093
TC031026	FBgn0033208
TC003864	FBgn0034059
TC014774	FBgn0020388
TC010651	FBgn0033539
TC002673	FBgn0013759
TC014027	FBgn0003964
TC013469	FBgn0260470
TC002926	FBgn0036206
TC006313	FBgn0036686
TC005997	FBgn0028902
TC002976	FBgn0052296
TC003180	FBgn0004465
TC011201	FBgn0038926
TC001254	FBgn0038446
TC013115	FBgn0036366
TC011200	FBgn0025815
TC004619	FBgn0053138
TC008881	FBgn0011741
TC012126	FBgn0036515
TC008542	FBgn0031822
TC013355	FBgn0041604
TC001742	FBgn0034717
TC031091	FBgn0027453
TC008018	FBgn0013972
TC034316	FBgn0030234
TC013032	FBgn0032246
TC000041	FBgn0032305
TC003415	FBgn0033550
TC004579	FBgn0263986
TC007463	FBgn0032017
TC006821	FBgn0287182
TC012524	FBgn0263916
TC011467	FBgn0027296
TC004360	FBgn0039732
TC009432	FBgn0036516
TC033825	FBgn0005636
TC002784	FBgn0016983
TC010917	FBgn0036813
TC014410	FBgn0004623
TC002136	FBgn0036579
TC001887	FBgn0028863
TC009165	FBgn0034002
TC003799	FBgn0260748
TC000316	FBgn0038422
TC010400	FBgn0011763
TC008645	FBgn0053527
TC007855	FBgn0032478
TC006776	FBgn0020618
TC014257	FBgn0038586
TC005393	FBgn0028582
TC000331	FBgn0037467
TC010209	FBgn0036462
TC013857	FBgn0039078
TC012091	FBgn0261245
TC013572	FBgn0051342
TC003119	FBgn0038313
TC004234	FBgn0263697
TC009914	FBgn0034936
TC010107	FBgn0037661
TC014690	FBgn0265174
TC009931	FBgn0034360
TC007349	FBgn0033763
TC000912	FBgn0260642
TC011315	FBgn0038504
TC004432	FBgn0050181
TC012348	FBgn0037232
TC034595	FBgn0031639
TC011404	FBgn0003079
TC001918	FBgn0030640
TC005603	FBgn0266369
TC012457	FBgn0036980
TC015333	FBgn0039890
TC005373	FBgn0030631
TC014135	FBgn0016930
TC015179	FBgn0037723
TC009582	FBgn0004875
TC012910	FBgn0000382
TC030776	FBgn0023528
TC015547	FBgn0034061
TC032143	FBgn0040532
TC003143	FBgn0035266
TC008002	FBgn0036330
TC009020	FBgn0026737
TC034722	FBgn0027529
TC030575	FBgn0034962
TC015061	FBgn0010380
TC009746	FBgn0037022
TC008880	FBgn0039698
TC004239	FBgn0035799
TC032054	FBgn0261987
TC009109	FBgn0038221
TC007705	FBgn0266019
TC003964	FBgn0035107
TC000749	FBgn0250789
TC002803	FBgn0035144
TC003420	FBgn0046296
TC005589	FBgn0024973
TC003068	FBgn0024698
TC005961	FBgn0263355
TC004062	FBgn0037435
TC011725	FBgn0038925
TC030755	FBgn0003074
TC001026	FBgn0030286
TC032338	FBgn0266801
TC009325	FBgn0016013
TC009034	FBgn0037578
TC014546	FBgn0024558
TC015954	FBgn0032688
TC008382	FBgn0030208
TC014505	FBgn0034753
TC015913	FBgn0040493
TC002875	FBgn0053158
TC034249	FBgn0016920
TC014961	FBgn0263606
TC003942	FBgn0265778
TC034898	FBgn0263602
TC008489	FBgn0030871
TC013906	FBgn0031682
TC010540	FBgn0267348
TC008872	FBgn0025352
TC013078	FBgn0036336
TC006498	FBgn0032395
TC015858	FBgn0026143
TC000138	FBgn0035166
TC034515	FBgn0039904
TC033453	FBgn0263005
TC011896	FBgn0033741
TC010564	FBgn0003162
TC030778	FBgn0036282
TC001753	FBgn0005616
TC004364	FBgn0259139
TC008014	FBgn0035872
TC004121	FBgn0265178
TC012540	FBgn0035830
TC009837	FBgn0051159
TC034342	FBgn0264490
TC032034	FBgn0030660
TC011771	FBgn0262955
TC014219	FBgn0037374
TC012374	FBgn0030514
TC010681	FBgn0011603
TC013006	FBgn0013531
TC000301	FBgn0002878
TC034109	FBgn0000721
TC013390	FBgn0036147
TC004391	FBgn0003044
TC010104	FBgn0030196
TC008673	FBgn0037580
TC006490	FBgn0030790
TC013466	FBgn0050051
TC033312	FBgn0027375
TC011859	FBgn0037200
TC010945	FBgn0086445
TC005902	FBgn0031681
TC012159	FBgn0037779
TC001118	FBgn0039481
TC000060	FBgn0043799
TC009425	FBgn0261270
TC002792	FBgn0033738
TC010526	FBgn0263113
TC006282	FBgn0033081
TC032479	FBgn0053519
TC000929	FBgn0015778
TC010108	FBgn0032052
TC003240	FBgn0011300
TC013327	FBgn0261602
TC001085	FBgn0037341
TC008337	FBgn0025639
TC033657	FBgn0085428
TC000065	FBgn0037504
TC015460	FBgn0003065
TC003425	FBgn0037188
TC011122	FBgn0038246
TC032339	FBgn0261612
TC031518	FBgn0032136
TC016223	FBgn0035529
TC013168	FBgn0003279
TC012804	FBgn0040079
TC013808	FBgn0035873
TC001709	FBgn0033259
TC013245	FBgn0000659
TC004758	FBgn0265974
TC030076	FBgn0028990
TC000395	FBgn0041706
TC002647	FBgn0033564
TC002088	FBgn0284442
TC006203	FBgn0050421
TC009839	FBgn0034503
TC009712	FBgn0036207
TC009122	FBgn0031640
TC011820	FBgn0086895
TC007135	FBgn0002789
TC030568	FBgn0035827
TC002557	FBgn0035649
TC033123	FBgn0031707
TC034166	FBgn0003415
TC013308	FBgn0036763
TC000245	FBgn0036915
TC013256	FBgn0038617
TC010081	FBgn0023407
TC013531	FBgn0086442
TC008925	FBgn0033178
TC007177	FBgn0036341
TC030599	FBgn0031711
TC012191	FBgn0004876
TC001144	FBgn0035272
TC033074	FBgn0028978
TC009083	FBgn0031455
TC014716	FBgn0028926
TC013432	FBgn0040305
TC001126	FBgn0030156
TC009939	FBgn0037297
TC001593	FBgn0027788
TC032178	FBgn0039225
TC005103	FBgn0020908
TC014951	FBgn0035091
TC007934	FBgn0024814
TC010229	FBgn0028292
TC009638	FBgn0027619
TC001104	FBgn0288875
TC005458	FBgn0035024
TC014345	FBgn0024989
TC030741	FBgn0051550
TC011666	FBgn0032515
TC033712	FBgn0039291
TC004326	FBgn0028836
TC004369	FBgn0261859
TC005987	FBgn0036734
TC003033	FBgn0032644
TC034611	FBgn0052736
TC009871	FBgn0038772
TC010874	FBgn0051216
TC000323	FBgn0036198
TC013228	FBgn0034110
TC005584	FBgn0028982
TC002315	FBgn0001138
TC011007	FBgn0037989
TC008758	FBgn0004580
TC000827	FBgn0264491
TC008070	FBgn0039862
TC004123	FBgn0038421
TC002497	FBgn0050340
TC007491	FBgn0003714
TC009442	FBgn0034563
TC006375	FBgn0028688
TC002918	FBgn0286786
TC011079	FBgn0039159
TC003852	FBgn0027364
TC012072	FBgn0052944
TC009661	FBgn0031607
[truncated: 2,794 more rows]

## Sheet: One-to-one in OrthoFinder
Tcas	Dmel
TC011997	FBgn0003996
TC010454	FBgn0016054
TC011887	FBgn0038860
TC014626	FBgn0263077
TC002395	FBgn0035357
TC001431	FBgn0086778
TC013059	FBgn0261534
TC002287	FBgn0015766
TC014629	FBgn0030266
TC014547	FBgn0037835
TC009469	FBgn0000606
TC033819	FBgn0010314
TC010098	FBgn0051344
TC010679	FBgn0032876
TC013229	FBgn0287597
TC013770	FBgn0000221
TC013448	FBgn0030763
TC004504	FBgn0259736
TC009331	FBgn0003227
TC014308	FBgn0032849
TC000372	FBgn0051866
TC001437	FBgn0024833
TC011317	FBgn0029666
TC006611	FBgn0030361
TC031392	FBgn0259170
TC010857	FBgn0264339
TC030652	FBgn0031574
TC014086	FBgn0031903
TC002716	FBgn0037529
TC001469	FBgn0011581
TC009258	FBgn0017550
TC011732	FBgn0053143
TC008915	FBgn0036931
TC009550	FBgn0264816
TC002599	FBgn0034793
TC001718	FBgn0034716
TC012543	FBgn0027505
TC007942	FBgn0026430
TC015298	FBgn0085343
TC006630	FBgn0050443
TC003529	FBgn0028327
TC034900	FBgn0035533
TC009971	FBgn0011774
TC032750	FBgn0263512
TC010813	FBgn0053126
TC033838	FBgn0002921
TC001282	FBgn0034638
TC003011	FBgn0039404
TC016291	FBgn0259200
TC032502	FBgn0052843
TC014136	FBgn0039182
TC031185	FBgn0027492
TC006756	FBgn0036847
TC015172	FBgn0030346
TC010372	FBgn0265184
TC032573	FBgn0028658
TC003140	FBgn0050493
TC008898	FBgn0033316
TC013654	FBgn0085380
TC010894	FBgn0037850
TC011805	FBgn0030638
TC032266	FBgn0051157
TC012723	FBgn0035238
TC005996	FBgn0051184
TC004033	FBgn0035360
TC015109	FBgn0001255
TC034695	FBgn0032940
TC012734	FBgn0250907
TC010663	FBgn0033687
TC004743	FBgn0085638
TC015712	FBgn0030598
TC032451	FBgn0014343
TC033193	FBgn0015609
TC000576	FBgn0264489
TC010661	FBgn0033783
TC008640	FBgn0267433
TC008878	FBgn0047178
TC013186	FBgn0002778
TC008897	FBgn0031836
TC031036	FBgn0001216
TC000175	FBgn0004577
TC010195	FBgn0003137
TC031895	FBgn0038028
TC033419	FBgn0002466
TC000112	FBgn0031631
TC015908	FBgn0036879
TC011952	FBgn0036775
TC015654	FBgn0034837
TC009930	FBgn0011592
TC033680	FBgn0013733
TC006806	FBgn0034224
TC015139	FBgn0286071
TC010771	FBgn0039038
TC033865	FBgn0069913
TC004929	FBgn0001098
TC034748	FBgn0031089
TC030022	FBgn0012344
TC004469	FBgn0037831
TC001606	FBgn0035087
TC012102	FBgn0260401
TC033238	FBgn0000244
TC005725	FBgn0010100
TC002921	FBgn0037045
TC009028	FBgn0086904
TC000169	FBgn0043069
TC000668	FBgn0039648
TC005163	FBgn0038304
TC014664	FBgn0041181
TC002350	FBgn0037017
TC006940	FBgn0000442
TC007492	FBgn0001150
TC007325	FBgn0034085
TC007398	FBgn0026751
TC030104	FBgn0035468
TC033052	FBgn0015777
TC005594	FBgn0030091
TC004733	FBgn0052036
TC010699	FBgn0038389
TC008799	FBgn0003206
TC008349	FBgn0050338
TC034812	FBgn0003130
TC006225	FBgn0036504
TC015304	FBgn0034517
TC000217	FBgn0052442
TC003697	FBgn0052484
TC034825	FBgn0064115
TC033271	FBgn0270926
TC005342	FBgn0001147
TC030625	FBgn0029134
TC012618	FBgn0261673
TC004030	FBgn0035542
TC031931	FBgn0030034
TC013648	FBgn0004057
TC004873	FBgn0003885
TC007424	FBgn0085265
TC002141	FBgn0010333
TC000767	FBgn0024994
TC010485	FBgn0288470
TC008380	FBgn0287204
TC008255	FBgn0001084
TC010887	FBgn0038596
TC010611	FBgn0030310
TC031415	FBgn0011758
TC009609	FBgn0266443
TC007136	FBgn0014863
TC012304	FBgn0039560
TC007374	FBgn0036222
TC010489	FBgn0286203
TC015921	FBgn0039687
TC000625	FBgn0259677
TC014596	FBgn0033369
TC002937	FBgn0033544
TC014543	FBgn0001122
TC032822	FBgn0046332
TC032158	FBgn0026239
TC007715	FBgn0053057
TC006410	FBgn0052121
TC033624	FBgn0053207
TC009793	FBgn0034707
TC008129	FBgn0024362
TC030572	FBgn0030611
TC006041	FBgn0036911
TC011954	FBgn0039009
TC012803	FBgn0058191
TC010827	FBgn0036538
TC003316	FBgn0035470
TC005548	FBgn0038598
TC002568	FBgn0266452
TC003227	FBgn0028740
TC001002	FBgn0029719
TC033980	FBgn0261854
TC009257	FBgn0025373
TC002569	FBgn0003062
TC004789	FBgn0037607
TC008164	FBgn0035425
TC015137	FBgn0045038
TC034333	FBgn0033799
TC007257	FBgn0034861
TC003413	FBgn0000560
TC012783	FBgn0011829
TC006271	FBgn0261439
TC012851	FBgn0001168
TC000111	FBgn0034454
TC032858	FBgn0243513
TC006706	FBgn0265042
TC009606	FBgn0014184
TC010150	FBgn0039654
TC000988	FBgn0263974
TC000158	FBgn0034073
TC015853	FBgn0041150
TC032667	FBgn0266084
TC016023	FBgn0003638
TC032347	FBgn0030502
TC034597	FBgn0025335
TC012704	FBgn0010423
TC000619	FBgn0036909
TC034090	FBgn0260027
TC011100	FBgn0030833
TC034373	FBgn0050295
TC009978	FBgn0003943
TC031153	FBgn0037234
TC015699	FBgn0004198
TC002524	FBgn0053639
TC009543	FBgn0038490
TC002617	FBgn0035300
TC009589	FBgn0284243
TC007970	FBgn0016762
TC011074	FBgn0030357
TC006693	FBgn0020309
TC033242	FBgn0287724
TC014015	FBgn0030974
TC011953	FBgn0051357
TC030648	FBgn0027500
TC009235	FBgn0037751
TC031750	FBgn0083972
TC031504	FBgn0061360
TC032194	FBgn0032811
TC009315	FBgn0259978
TC001745	FBgn0260467
TC015977	FBgn0034534
TC015385	FBgn0037138
TC003523	FBgn0286818
TC011539	FBgn0030058
TC011252	FBgn0013997
TC032139	FBgn0033476
TC001108	FBgn0034246
TC011303	FBgn0058002
TC032116	FBgn0000303
TC000462	FBgn0016691
TC011773	FBgn0031496
TC009310	FBgn0028516
TC014636	FBgn0031696
TC011683	FBgn0032775
TC012136	FBgn0264005
TC002731	FBgn0038809
TC009058	FBgn0083950
TC012006	FBgn0033085
TC009548	FBgn0053087
TC034351	FBgn0261836
TC011057	FBgn0026718
TC030679	FBgn0004087
TC031293	FBgn0086448
TC001638	FBgn0030976
TC001612	FBgn0001104
TC011461	FBgn0004117
TC031244	FBgn0036181
TC013667	FBgn0027537
TC012119	FBgn0259938
TC013495	FBgn0031566
TC032788	FBgn0261085
TC003144	FBgn0030897
TC009484	FBgn0020521
TC003399	FBgn0260482
TC008245	FBgn0031590
TC002341	FBgn0037395
TC033144	FBgn0067629
TC030667	FBgn0003514
TC013883	FBgn0040230
TC015013	FBgn0003274
TC016274	FBgn0260484
TC012842	FBgn0036789
TC009297	FBgn0035477
TC000315	FBgn0038286
TC007145	FBgn0010240
TC007813	FBgn0029688
TC000759	FBgn0035464
TC001369	FBgn0039655
TC004004	FBgn0087011
TC002445	FBgn0003149
TC013737	FBgn0031065
TC009619	FBgn0039690
TC015235	FBgn0031196
TC011679	FBgn0036501
TC034397	FBgn0029830
TC004474	FBgn0034476
TC011294	FBgn0030341
TC013321	FBgn0030437
TC032865	FBgn0033712
TC013741	FBgn0265048
TC003246	FBgn0031876
TC005551	FBgn0025808
TC009783	FBgn0051729
TC003081	FBgn0036817
TC012867	FBgn0083976
TC031539	FBgn0052791
TC030677	FBgn0267351
TC000113	FBgn0033177
TC008936	FBgn0005612
TC034247	FBgn0034618
TC013490	FBgn0038302
TC013056	FBgn0286222
TC011638	FBgn0029870
TC004705	FBgn0039686
TC009786	FBgn0031497
TC008455	FBgn0040359
TC000024	FBgn0000575
TC014538	FBgn0034391
TC014040	FBgn0031893
TC034808	FBgn0035627
TC001604	FBgn0038108
TC008416	FBgn0031968
TC008169	FBgn0037798
TC032398	FBgn0038536
TC015428	FBgn0038742
TC011263	FBgn0037657
TC031006	FBgn0032699
TC007999	FBgn0028686
TC000186	FBgn0263983
TC012533	FBgn0039048
TC005396	FBgn0288976
TC008773	FBgn0052438
TC010591	FBgn0050159
TC033743	FBgn0053774
TC009967	FBgn0034646
TC008111	FBgn0250850
TC002349	FBgn0022740
TC015081	FBgn0262103
TC006787	FBgn0035092
TC014798	FBgn0259789
TC031127	FBgn0030834
TC012675	FBgn0036849
TC011791	FBgn0030749
TC000634	FBgn0004435
TC010844	FBgn0029974
TC034745	FBgn0261363
TC012902	FBgn0023515
TC006760	FBgn0030269
TC007703	FBgn0031676
TC004652	FBgn0053003
TC012316	FBgn0003042
TC000591	FBgn0016754
TC031479	FBgn0264075
TC004731	FBgn0038692
TC034116	FBgn0083981
TC013585	FBgn0040208
TC034784	FBgn0038602
TC016056	FBgn0029756
TC006807	FBgn0033685
TC006170	FBgn0001091
TC031002	FBgn0261858
TC034315	FBgn0030309
TC032938	FBgn0052091
TC015925	FBgn0086361
TC010818	FBgn0031770
TC007480	FBgn0025626
TC004638	FBgn0034602
TC000119	FBgn0283476
TC014632	FBgn0032156
TC034574	FBgn0036934
TC033795	FBgn0032521
TC008948	FBgn0261436
TC002812	FBgn0037106
TC006234	FBgn0030711
TC009768	FBgn0038156
TC000218	FBgn0001142
TC033721	FBgn0037870
TC032639	FBgn0261801
TC030907	FBgn0026777
TC011745	FBgn0004110
TC009349	FBgn0033638
TC005676	FBgn0000565
TC013453	FBgn0000339
TC006736	FBgn0034876
TC008406	FBgn0000711
TC009072	FBgn0003067
TC009845	FBgn0037533
TC016200	FBgn0030421
TC013683	FBgn0015245
TC002003	FBgn0000250
TC031755	FBgn0035316
TC003169	FBgn0037809
TC003256	FBgn0035035
TC008134	FBgn0005775
TC031200	FBgn0264959
TC004150	FBgn0038100
TC012192	FBgn0034921
TC003971	FBgn0260657
TC009340	FBgn0261064
TC012099	FBgn0036306
TC015606	FBgn0031030
TC006819	FBgn0042125
TC007308	FBgn0003048
TC014996	FBgn0046225
TC014483	FBgn0032863
TC009716	FBgn0035865
TC005943	FBgn0036648
TC001201	FBgn0038462
TC032141	FBgn0034579
TC003825	FBgn0015379
TC034275	FBgn0053110
TC012852	FBgn0000039
TC032431	FBgn0020621
TC001701	FBgn0035414
TC009830	FBgn0263934
TC008531	FBgn0085427
TC032287	FBgn0027567
TC001036	FBgn0262699
TC005785	FBgn0002985
TC004928	FBgn0005694
TC032038	FBgn0035233
TC000388	FBgn0033010
TC002956	FBgn0003116
TC009375	FBgn0267488
TC000079	FBgn0053002
TC032389	FBgn0267849
TC004512	FBgn0034971
TC013974	FBgn0263973
TC004691	FBgn0024941
TC034735	FBgn0259241
TC000356	FBgn0051224
TC001018	FBgn0000036
TC033568	FBgn0040575
TC034280	FBgn0036850
TC033859	FBgn0034266
TC032248	FBgn0261698
TC013747	FBgn0034494
TC005104	FBgn0034501
TC015197	FBgn0011020
TC008319	FBgn0037613
TC033718	FBgn0046114
TC001443	FBgn0029849
TC011304	FBgn0052343
TC004556	FBgn0004237
TC010592	FBgn0035592
TC031264	FBgn0035064
TC011199	FBgn0033405
TC033709	FBgn0032252
TC001886	FBgn0032453
TC010452	FBgn0000557
TC030655	FBgn0261437
TC007573	FBgn0039025
TC000070	FBgn0004401
TC013931	FBgn0028342
TC000547	FBgn0036436
TC003999	FBgn0035914
TC003787	FBgn0260660
TC011251	FBgn0052099
TC003462	FBgn0035532
TC004726	FBgn0032209
TC014202	FBgn0266268
TC000233	FBgn0085284
TC034277	FBgn0263980
TC001157	FBgn0039703
TC015805	FBgn0026199
TC015322	FBgn0010217
TC001497	FBgn0053848
TC010595	FBgn0037822
TC008639	FBgn0033623
TC015245	FBgn0038492
TC034265	FBgn0036764
TC014515	FBgn0261380
TC033726	FBgn0033826
TC007916	FBgn0029003
TC032370	FBgn0037018
TC002386	FBgn0038134
TC005498	FBgn0039135
TC007936	FBgn0266570
TC012221	FBgn0027655
TC001746	FBgn0052056
TC003139	FBgn0050496
TC008021	FBgn0016794
TC002856	FBgn0061197
TC015944	FBgn0261786
TC010637	FBgn0030959
TC007896	FBgn0030868
TC034297	FBgn0003742
TC015909	FBgn0026602
TC014962	FBgn0260475
TC032293	FBgn0038296
TC001438	FBgn0035371
TC034723	FBgn0013342
TC008117	FBgn0038607
TC032751	FBgn0085424
TC033720	FBgn0005613
TC034702	FBgn0031549
TC005894	FBgn0264305
TC006103	FBgn0026089
TC009723	FBgn0035528
TC032344	FBgn0261683
TC033742	FBgn0032720
TC005232	FBgn0029155
TC009584	FBgn0035497
TC000592	FBgn0033794
TC006614	FBgn0053156
TC034458	FBgn0030151
TC012429	FBgn0052581
TC003572	FBgn0052704
TC009911	FBgn0020617
TC033437	FBgn0011760
TC034494	FBgn0013981
TC003170	FBgn0003270
TC014761	FBgn0036665
TC007665	FBgn0032913
TC012801	FBgn0039765
TC003800	FBgn0262619
TC010884	FBgn0037007
TC000813	FBgn0038199
TC034332	FBgn0015600
TC007246	FBgn0032587
TC015183	FBgn0003660
TC015577	FBgn0002521
TC031041	FBgn0085385
TC000568	FBgn0022942
TC012766	FBgn0040601
TC013559	FBgn0037290
TC005188	FBgn0053303
TC003259	FBgn0085484
TC013726	FBgn0031662
TC007154	FBgn0005660
TC031495	FBgn0011272
TC010849	FBgn0034129
TC001711	FBgn0026313
TC015316	FBgn0030038
TC010451	FBgn0037979
TC007905	FBgn0040376
TC003588	FBgn0036668
TC013627	FBgn0031869
TC011145	FBgn0046706
TC014659	FBgn0039969
TC012945	FBgn0053100
TC014245	FBgn0027572
TC000995	FBgn0259163
TC002643	FBgn0036105
TC034436	FBgn0042180
TC013876	FBgn0023213
TC014554	FBgn0032620
TC003564	FBgn0259164
TC033303	FBgn0030100
TC002427	FBgn0039696
TC033561	FBgn0265052
TC003484	FBgn0029525
TC010388	FBgn0036886
TC013039	FBgn0050010
TC033815	FBgn0030570
TC009210	FBgn0039067
TC011695	FBgn0035372
TC011988	FBgn0014028
TC015971	FBgn0036741
TC000861	FBgn0051814
TC011763	FBgn0000576
TC007194	FBgn0000625
TC031967	FBgn0028671
TC015275	FBgn0037913
TC034050	FBgn0002576
TC007203	FBgn0033710
TC009383	FBgn0036746
TC009867	FBgn0033834
TC034816	FBgn0027081
TC012322	FBgn0028979
TC015717	FBgn0266435
TC008354	FBgn0263598
TC011608	FBgn0001308
TC014755	FBgn0032030
TC013998	FBgn0034000
TC031280	FBgn0037731
TC003886	FBgn0016120
TC014676	FBgn0263084
TC002585	FBgn0287209
TC008697	FBgn0038533
TC004176	FBgn0053801
TC002552	FBgn0036910
TC031115	FBgn0003861
TC001625	FBgn0263256
TC013564	FBgn0019637
TC032848	FBgn0030161
TC000440	FBgn0039804
TC007995	FBgn0037626
TC000539	FBgn0037539
TC031834	FBgn0066101
TC007933	FBgn0037350
TC007800	FBgn0034742
TC009211	FBgn0036126
TC032186	FBgn0039832
TC015490	FBgn0085599
TC010921	FBgn0264742
TC000688	FBgn0001128
TC012481	FBgn0259704
TC014005	FBgn0031673
TC032348	FBgn0033015
TC003601	FBgn0259727
TC013670	FBgn0020880
TC014106	FBgn0002021
TC010457	FBgn0035323
TC011828	FBgn0037424
TC032241	FBgn0052364
Tcas	Dmel
TC012327	FBgn0051431
TC002365	FBgn0030890
TC002914	FBgn0003285
TC014810	FBgn0036687
TC007335	FBgn0052532
TC008606	FBgn0026439
TC015821	FBgn0039633
TC001237	FBgn0033973
TC007033	FBgn0032593
TC007862	FBgn0021800
TC002261	FBgn0038851
TC032162	FBgn0037515
TC003874	FBgn0032681
TC007682	FBgn0052238
TC003286	FBgn0027844
TC008329	FBgn0023526
TC010961	FBgn0037792
TC034435	FBgn0082585
TC003693	FBgn0266195
TC011851	FBgn0037338
TC010417	FBgn0024957
TC034478	FBgn0050274
TC013209	FBgn0052448
TC015991	FBgn0038571
TC015048	FBgn0032979
TC009660	FBgn0032512
TC031696	FBgn0285912
TC014474	FBgn0287768
TC014559	FBgn0050404
TC031316	FBgn0000723
TC013128	FBgn0050045
TC008185	FBgn0264449
TC003305	FBgn0038196
TC009348	FBgn0026879
TC003842	FBgn0261596
TC014609	FBgn0022160
TC013942	FBgn0031216
TC013868	FBgn0030122
TC014168	FBgn0024728
TC006102	FBgn0000257
TC007478	FBgn0036936
TC013175	FBgn0260743
TC013570	FBgn0003391
TC014455	FBgn0032210
TC002488	FBgn0050016
TC010133	FBgn0260812
TC033971	FBgn0038769
TC014658	FBgn0010452
TC000030	FBgn0263251
TC011769	FBgn0002773
TC014488	FBgn0265767
TC030021	FBgn0032840
TC033672	FBgn0259213
TC004948	FBgn0033518
TC007446	FBgn0014388
TC010370	FBgn0031785
TC012454	FBgn0015513
TC007261	FBgn0026592
TC011161	FBgn0026778
TC007672	FBgn0004370
TC011191	FBgn0014018
TC014287	FBgn0032748
TC004980	FBgn0030329
TC000614	FBgn0050382
TC000831	FBgn0263864
TC032662	FBgn0267978
TC008049	FBgn0010316
TC015564	FBgn0031646
TC009299	FBgn0001123
TC014142	FBgn0051719
TC008059	FBgn0002174
TC008786	FBgn0002909
TC031574	FBgn0032198
TC006362	FBgn0036545
TC034469	FBgn0037408
TC014459	FBgn0033032
TC011076	FBgn0033690
TC006623	FBgn0036549
TC012587	FBgn0038922
TC034001	FBgn0264695
TC008914	FBgn0031254
TC031365	FBgn0034402
TC008692	FBgn0052250
TC010478	FBgn0027945
TC034263	FBgn0050361
TC033835	FBgn0031848
TC031548	FBgn0038098
TC014762	FBgn0034641
TC010481	FBgn0264000
TC011012	FBgn0039870
TC015134	FBgn0002525
TC034004	FBgn0033447
TC016126	FBgn0036843
TC003291	FBgn0031068
TC013501	FBgn0261648
TC033993	FBgn0015558
TC012918	FBgn0046704
TC002416	FBgn0039269
TC033977	FBgn0033917
TC011905	FBgn0039113
TC008530	FBgn0028487
TC004633	FBgn0037655
TC013031	FBgn0032870
TC002979	FBgn0283649
TC005868	FBgn0051812
TC009025	FBgn0034576
TC010162	FBgn0025800
TC012567	FBgn0050446
TC010989	FBgn0036193
TC011031	FBgn0020660
TC033094	FBgn0039232
TC015591	FBgn0036262
TC008100	FBgn0265726
TC033636	FBgn0005674
TC014328	FBgn0029814
TC005405	FBgn0260648
TC003556	FBgn0261881
TC006037	FBgn0028429
TC006363	FBgn0037481
TC030627	FBgn0265298
TC034215	FBgn0013749
TC034399	FBgn0259110
TC034514	FBgn0039459
TC013492	FBgn0032338
TC008066	FBgn0028497
TC000546	FBgn0039272
TC011507	FBgn0036063
TC008711	FBgn0000146
TC013109	FBgn0032194
TC032543	FBgn0037941
TC001575	FBgn0037028
TC005816	FBgn0011555
TC001712	FBgn0030559
TC013881	FBgn0028530
TC033784	FBgn0028394
TC003091	FBgn0259224
TC001356	FBgn0032391
TC008051	FBgn0051036
TC010825	FBgn0033668
TC012436	FBgn0035255
TC009820	FBgn0038223
TC003747	FBgn0033400
TC031541	FBgn0267428
TC009110	FBgn0030745
TC007206	FBgn0032015
TC031639	FBgn0266599
TC002961	FBgn0035769
TC012408	FBgn0003310
TC031758	FBgn0034261
TC008188	FBgn0014029
TC014026	FBgn0020381
TC005186	FBgn0014141
TC000063	FBgn0039650
TC004314	FBgn0029672
TC002977	FBgn0035756
TC006488	FBgn0032223
TC007659	FBgn0003950
TC015816	FBgn0039554
TC011798	FBgn0000063
TC007299	FBgn0030017
TC004776	FBgn0040298
TC007197	FBgn0052698
TC033316	FBgn0034497
TC015731	FBgn0001330
TC030994	FBgn0051547
TC005479	FBgn0050463
TC002494	FBgn0023094
TC002665	FBgn0041096
TC030566	FBgn0038808
TC034405	FBgn0031118
TC033006	FBgn0003975
TC034896	FBgn0261545
TC033976	FBgn0035734
TC008903	FBgn0085453
TC008959	FBgn0037445
TC012455	FBgn0001108
TC034729	FBgn0035831
TC032506	FBgn0038738
TC004962	FBgn0027291
TC012128	FBgn0033555
TC010842	FBgn0039718
TC006095	FBgn0053508
TC014728	FBgn0263780
TC013041	FBgn0036288
TC010662	FBgn0038488
TC010590	FBgn0034530
TC000098	FBgn0036918
TC002658	FBgn0037670
TC007112	FBgn0052040
TC005572	FBgn0026323
TC004713	FBgn0010389
TC007298	FBgn0030018
TC032761	FBgn0051690
TC004559	FBgn0039464
TC010597	FBgn0000504
TC031168	FBgn0040931
TC003912	FBgn0030344
TC031397	FBgn0033504
TC014465	FBgn0027338
TC009610	FBgn0029529
TC004457	FBgn0038934
TC034875	FBgn0259705
TC008308	FBgn0029962
TC011980	FBgn0285954
TC005485	FBgn0035581
TC005506	FBgn0032341
TC008742	FBgn0031829
TC013708	FBgn0010453
TC010796	FBgn0010415
TC005736	FBgn0005411
TC008669	FBgn0033179
TC008649	FBgn0036505
TC033578	FBgn0016726
TC006720	FBgn0053635
TC007011	FBgn0003462
TC000585	FBgn0063649
TC013480	FBgn0000422
TC004659	FBgn0085420
TC008239	FBgn0029713
TC010786	FBgn0259245
TC006743	FBgn0041097
TC002671	FBgn0039150
TC013336	FBgn0031344
TC000143	FBgn0035423
TC004467	FBgn0261679
TC007985	FBgn0051133
TC014084	FBgn0284084
TC012305	FBgn0039003
TC012357	FBgn0038921
TC031853	FBgn0267337
TC002366	FBgn0037081
TC007131	FBgn0261016
TC015901	FBgn0035875
TC012627	FBgn0031992
TC007047	FBgn0031516
TC032559	FBgn0286980
TC007436	FBgn0003257
TC001783	FBgn0037181
TC033545	FBgn0265177
TC000621	FBgn0015298
TC034661	FBgn0036935
TC009877	FBgn0033524
TC032845	FBgn0050438
TC013380	FBgn0038301
TC001676	FBgn0034644
TC002424	FBgn0034914
TC013717	FBgn0265082
TC007448	FBgn0030964
TC030552	FBgn0053696
TC030621	FBgn0067628
TC010603	FBgn0085414
TC003025	FBgn0032482
TC008666	FBgn0026533
TC009918	FBgn0085444
TC006727	FBgn0053978
TC012576	FBgn0015024
TC009970	FBgn0034731
TC008172	FBgn0016034
TC005011	FBgn0017414
TC012552	FBgn0051352
TC014460	FBgn0010894
TC010763	FBgn0259821
TC004600	FBgn0039229
TC034766	FBgn0288686
TC014806	FBgn0032473
TC033129	FBgn0000299
TC033514	FBgn0031698
TC006805	FBgn0033058
TC013338	FBgn0052554
TC033184	FBgn0031314
TC009489	FBgn0034789
TC002422	FBgn0031191
TC001232	FBgn0264954
TC015946	FBgn0041582
TC010105	FBgn0011296
TC003028	FBgn0035708
TC033584	FBgn0034802
TC001383	FBgn0001086
TC016351	FBgn0038198
TC000961	FBgn0039532
TC015520	FBgn0051116
TC009316	FBgn0037634
TC032816	FBgn0261277
TC003405	FBgn0024315
TC032769	FBgn0000251
TC009342	FBgn0015019
TC014101	FBgn0261341
TC007760	FBgn0086655
TC011603	FBgn0032414
TC012084	FBgn0033000
TC004841	FBgn0260756
TC011661	FBgn0037415
TC013920	FBgn0031188
TC032203	FBgn0038837
TC031982	FBgn0261564
TC012325	FBgn0039158
TC005450	FBgn0067317
TC015063	FBgn0011206
TC031441	FBgn0003721
TC000110	FBgn0002542
TC008776	FBgn0085434
TC011690	FBgn0011762
TC009732	FBgn0037304
TC031116	FBgn0040715
TC015594	FBgn0034948
TC003519	FBgn0035211
TC033748	FBgn0015524
TC003363	FBgn0034499
TC007381	FBgn0030941
TC033221	FBgn0036812
TC002506	FBgn0261553
TC033174	FBgn0036995
TC011663	FBgn0286976
TC002880	FBgn0052075
TC010761	FBgn0038716
TC002432	FBgn0032499
TC004558	FBgn0039465
TC030579	FBgn0011745
TC003366	FBgn0027360
TC007815	FBgn0031573
TC010007	FBgn0002873
TC012280	FBgn0024993
TC030697	FBgn0040507
TC002570	FBgn0050105
TC007458	FBgn0085470
TC010636	FBgn0031813
TC007148	FBgn0034869
TC002097	FBgn0037718
TC031929	FBgn0031762
TC006172	FBgn0033807
TC002293	FBgn0003089
TC032355	FBgn0285951
TC034726	FBgn0265630
TC013174	FBgn0037895
TC001461	FBgn0041588
TC007993	FBgn0010391
TC007743	FBgn0005614
TC004669	FBgn0043900
TC013886	FBgn0260434
TC012071	FBgn0040334
TC007831	FBgn0000097
TC033711	FBgn0086368
TC016224	FBgn0031093
TC014785	FBgn0086707
TC012544	FBgn0031255
TC004696	FBgn0050440
TC015393	FBgn0032235
TC014883	FBgn0260639
TC009488	FBgn0034046
TC034094	FBgn0036621
TC001566	FBgn0030456
TC013521	FBgn0265187
TC033110	FBgn0053988
TC009035	FBgn0003889
TC013832	FBgn0038901
TC014132	FBgn0267326
TC034198	FBgn0050106
TC008459	FBgn0031424
TC014217	FBgn0026262
TC034178	FBgn0033876
TC012343	FBgn0039140
TC004715	FBgn0001991
TC009633	FBgn0032934
TC009309	FBgn0015561
TC010545	FBgn0024806
TC031436	FBgn0039530
TC034619	FBgn0267432
TC013148	FBgn0001970
TC010386	FBgn0033915
TC031968	FBgn0000567
TC030550	FBgn0261680
TC002674	FBgn0039705
TC014242	FBgn0004133
TC000457	FBgn0038953
TC007453	FBgn0035993
TC034674	FBgn0032629
TC007825	FBgn0052425
TC015462	FBgn0036279
TC000541	FBgn0041205
TC006465	FBgn0263705
TC011797	FBgn0086913
TC013090	FBgn0266521
TC011992	FBgn0037368
TC001617	FBgn0037894
TC005069	FBgn0037339
TC008966	FBgn0028999
TC000102	FBgn0003360
TC007790	FBgn0033451
TC005233	FBgn0002719
TC013528	FBgn0086444
TC004564	FBgn0036750
TC003252	FBgn0053052
TC013028	FBgn0003159
TC033942	FBgn0035807
TC003408	FBgn0035181
TC015827	FBgn0034529
TC001720	FBgn0260943
TC012843	FBgn0261360
TC032336	FBgn0024189
TC014750	FBgn0032240
TC013143	FBgn0010356
TC010846	FBgn0013812
TC000076	FBgn0287844
TC008927	FBgn0036117
TC032448	FBgn0036302
TC006629	FBgn0040011
TC015903	FBgn0033578
TC005552	FBgn0036318
TC001009	FBgn0083943
TC009467	FBgn0033781
TC002616	FBgn0036116
TC015498	FBgn0028903
TC014743	FBgn0010350
TC014751	FBgn0031895
TC010336	FBgn0029941
TC005175	FBgn0029996
TC015568	FBgn0011476
TC011659	FBgn0037413
TC013167	FBgn0015625
TC032152	FBgn0004842
TC004488	FBgn0030522
TC006096	FBgn0029821
TC014793	FBgn0031377
TC002709	FBgn0264291
TC034566	FBgn0036274
TC031431	FBgn0039767
TC004949	FBgn0028670
TC011888	FBgn0032803
TC010474	FBgn0036926
TC009187	FBgn0263025
TC005192	FBgn0014861
TC008923	FBgn0267431
TC015906	FBgn0033806
TC031468	FBgn0034572
TC014162	FBgn0051708
TC032006	FBgn0052227
TC030765	FBgn0027620
TC009512	FBgn0032833
TC008170	FBgn0037797
TC009705	FBgn0038788
TC013424	FBgn0260742
TC013581	FBgn0033582
TC015424	FBgn0023167
TC009938	FBgn0022724
TC005228	FBgn0035205
TC034846	FBgn0051760
TC013414	FBgn0030556
TC009545	FBgn0015509
TC033429	FBgn0030596
TC001889	FBgn0264975
TC000710	FBgn0035168
TC008000	FBgn0027780
TC031525	FBgn0033428
TC034504	FBgn0066084
TC005682	FBgn0261361
TC003540	FBgn0036862
TC015670	FBgn0033033
TC002268	FBgn0030761
TC015263	FBgn0259720
TC034877	FBgn0050100
TC005012	FBgn0000273
TC008127	FBgn0031001
TC000394	FBgn0266347
TC011085	FBgn0004403
TC007915	FBgn0027546
TC013116	FBgn0039463
TC008957	FBgn0033244
TC013758	FBgn0261565
TC031209	FBgn0038327
TC030712	FBgn0028475
TC007283	FBgn0030320
TC004060	FBgn0039136
TC031204	FBgn0053116
TC007769	FBgn0000715
TC013160	FBgn0050052
TC006628	FBgn0034418
TC013135	FBgn0033728
TC010143	FBgn0011259
TC031771	FBgn0284245
TC004911	FBgn0004101
TC016337	FBgn0262593
TC000521	FBgn0039479
TC006039	FBgn0033392
TC006023	FBgn0052544
TC004747	FBgn0051183
TC009209	FBgn0041174
TC034740	FBgn0087002
TC031249	FBgn0039490
TC006739	FBgn0030528
TC012518	FBgn0259927
TC031577	FBgn0085376
TC006980	FBgn0036661
TC000747	FBgn0029943
TC010210	FBgn0260991
TC015155	FBgn0025686
TC002283	FBgn0036502
TC015166	FBgn0036035
TC013138	FBgn0033731
TC007476	FBgn0051559
TC030659	FBgn0011770
TC005476	FBgn0283451
TC034217	FBgn0038466
TC001324	FBgn0039114
TC011883	FBgn0034639
TC010321	FBgn0028685
TC012735	FBgn0010926
TC003322	FBgn0027057
TC015321	FBgn0003134
TC034274	FBgn0038986
TC033411	FBgn0261671
TC033397	FBgn0002044
TC032570	FBgn0032924
TC001570	FBgn0040340
tcas	dmel
TC012279	FBgn0000346
TC031046	FBgn0289650
TC013449	FBgn0260003
TC013276	FBgn0051337
TC031466	FBgn0265191
TC010201	FBgn0260440
TC031823	FBgn0036780
TC009107	FBgn0037490
TC012647	FBgn0010348
TC005770	FBgn0031267
TC011179	FBgn0032692
TC004635	FBgn0284244
TC031400	FBgn0036348
TC007585	FBgn0036314
TC013580	FBgn0033484
TC011620	FBgn0020369
TC014707	FBgn0031098
TC001643	FBgn0030734
TC011662	FBgn0037416
TC004530	FBgn0030077
TC033410	FBgn0036913
TC034592	FBgn0050263
TC012257	FBgn0000547
TC006235	FBgn0052202
TC003673	FBgn0030630
TC006518	FBgn0035469
TC004120	FBgn0028518
TC007457	FBgn0250903
TC033546	FBgn0265193
TC033841	FBgn0053082
TC002522	FBgn0262733
TC000223	FBgn0032398
TC014243	FBgn0039702
TC006452	FBgn0035541
TC009412	FBgn0015032
TC030730	FBgn0260450
TC000093	FBgn0039868
TC014763	FBgn0034483
TC001318	FBgn0011674
TC006380	FBgn0033038
TC030619	FBgn0002643
TC010521	FBgn0031239
TC003894	FBgn0034925
TC006523	FBgn0025621
TC033706	FBgn0050185
TC011516	FBgn0029664
TC004628	FBgn0261625
TC032268	FBgn0032518
TC007534	FBgn0010014
TC013809	FBgn0250833
TC004956	FBgn0031528
TC014342	FBgn0041210
TC001564	FBgn0039420
TC000606	FBgn0263667
TC011139	FBgn0027600
TC000974	FBgn0030625
TC015481	FBgn0035398
TC032094	FBgn0010482
TC003063	FBgn0024277
TC033038	FBgn0040786
TC001249	FBgn0031315
TC031190	FBgn0033579
TC007731	FBgn0038546
TC016225	FBgn0020513
TC015400	FBgn0287184
TC012028	FBgn0266848
TC015548	FBgn0030039
TC031150	FBgn0035490
TC033771	FBgn0000077
TC031023	FBgn0031066
TC007125	FBgn0035283
TC009722	FBgn0037834
TC032759	FBgn0052446
TC006676	FBgn0037978
TC033159	FBgn0262167
TC006258	FBgn0033677
TC013383	FBgn0031683
TC030632	FBgn0036398
TC032147	FBgn0261710
TC001560	FBgn0067779
TC000604	FBgn0259831
TC010061	FBgn0045862
TC010475	FBgn0013303
TC015171	FBgn0030995
TC014602	FBgn0034697
TC010783	FBgn0087007
TC002922	FBgn0034791
TC008338	FBgn0035375
TC014179	FBgn0016059
TC014942	FBgn0000636
TC012100	FBgn0015320
TC006308	FBgn0028406
TC004625	FBgn0027348
TC012619	FBgn0036696
TC014478	FBgn0042175
TC014648	FBgn0013563
TC014119	FBgn0031771
TC001708	FBgn0035504
TC014957	FBgn0051092
TC032290	FBgn0262508
TC000986	FBgn0040066
TC005074	FBgn0011766
TC006278	FBgn0066304
TC015257	FBgn0037059
TC011171	FBgn0038201
TC006383	FBgn0260759
TC013357	FBgn0285910
TC000877	FBgn0266441
TC015310	FBgn0010238
TC004889	FBgn0027565
TC005661	FBgn0026058
TC032683	FBgn0268063
TC002531	FBgn0027547
TC033023	FBgn0033809
TC002330	FBgn0032138
TC004898	FBgn0029114
TC013254	FBgn0030792
TC034818	FBgn0015795
TC031474	FBgn0263076
TC003160	FBgn0052819
TC006414	FBgn0039674
TC008818	FBgn0042693
TC002382	FBgn0038131
TC001637	FBgn0002945
TC032854	FBgn0052267
TC006744	FBgn0031288
TC000687	FBgn0039487
TC008303	FBgn0005596
TC010614	FBgn0026438
TC004622	FBgn0011653
TC002055	FBgn0037581
TC030446	FBgn0002962
TC014466	FBgn0001612
TC008388	FBgn0026573
TC014704	FBgn0032221
TC034044	FBgn0020248
TC006675	FBgn0260760
TC005065	FBgn0037772
TC031152	FBgn0250851
TC012980	FBgn0030478
TC031194	FBgn0038079
TC013623	FBgn0034972
TC008871	FBgn0022987
TC006684	FBgn0264894
TC013767	FBgn0032949
TC032382	FBgn0035517
TC011350	FBgn0051637
TC015248	FBgn0083971
TC008121	FBgn0023509
TC034713	FBgn0030217
TC004243	FBgn0029838
TC002737	FBgn0287594
TC010990	FBgn0005586
TC000130	FBgn0036195
TC010379	FBgn0032345
TC008618	FBgn0021760
TC015216	FBgn0035400
TC010529	FBgn0035282
TC011047	FBgn0260390
TC004080	FBgn0036428
TC015726	FBgn0023177
TC034038	FBgn0038359
TC007824	FBgn0021776
TC000379	FBgn0053105
TC033974	FBgn0036978
TC032996	FBgn0036678
TC006192	FBgn0034490
TC005480	FBgn0032601
TC013839	FBgn0038425
TC034041	FBgn0263354
TC014532	FBgn0011695
TC009572	FBgn0038499
TC009369	FBgn0032798
TC014586	FBgn0033093
TC014340	FBgn0020616
TC011193	FBgn0086443
TC032035	FBgn0023215
TC001941	FBgn0037203
TC031285	FBgn0031540
TC009999	FBgn0039250
TC011239	FBgn0034027
TC015665	FBgn0029913
TC000103	FBgn0011826
TC032214	FBgn0011260
TC016173	FBgn0032704
TC014893	FBgn0052675
TC009265	FBgn0030049
TC002083	FBgn0052549
TC031375	FBgn0037565
TC010482	FBgn0004244
TC002384	FBgn0038132
TC012598	FBgn0250910
TC013943	FBgn0051301

## Sheet: One-to-one in eggNOG
Tcas	Dmel
TC032606	FBgn0263239
TC014312	FBgn0039740
TC009893	FBgn0035845
TC000058	FBgn0035334
TC005433	FBgn0030013
TC008266	FBgn0001134
TC000335	FBgn0085423
TC015556	FBgn0031957
TC030784	FBgn0023507
TC008321	FBgn0259150
TC004440	FBgn0033194
TC008867	FBgn0266354
TC007737	FBgn0053493
TC032815	FBgn0004449
TC031215	FBgn0033187
TC007692	FBgn0278608
TC031236	FBgn0000568
TC032177	FBgn0085433
TC009710	FBgn0050342
TC011151	FBgn0025835
TC010838	FBgn0038862
TC030569	FBgn0031378
TC003021	FBgn0050122
TC004160	FBgn0003450
TC009986	FBgn0035604
TC034465	FBgn0085425
TC013085	FBgn0037363
TC002624	FBgn0053144
TC005836	FBgn0036093
TC008010	FBgn0032462
TC001964	FBgn0031952
TC016350	FBgn0038783
TC009378	FBgn0034012
TC011677	FBgn0033629
TC009275	FBgn0265416
TC006477	FBgn0034975
TC031930	FBgn0034885
TC015144	FBgn0035090
TC003354	FBgn0004102
TC015834	FBgn0026566
TC012760	FBgn0034909
TC007780	FBgn0030410
TC011092	FBgn0038072
TC009105	FBgn0015799
TC004615	FBgn0003520
TC032528	FBgn0033250
TC011140	FBgn0031097
TC032438	FBgn0263108
TC000840	FBgn0005642
TC031494	FBgn0037240
TC003873	FBgn0035906
TC005500	FBgn0030778
TC011848	FBgn0010399
TC003242	FBgn0052594
TC010784	FBgn0283499
TC010672	FBgn0038611
TC004857	FBgn0053180
TC011156	FBgn0038880
TC010841	FBgn0054038
TC013217	FBgn0067783
TC031044	FBgn0260464
TC033206	FBgn0265991
TC035021	FBgn0036333
TC004895	FBgn0036494
TC007598	FBgn0288888
TC003429	FBgn0001137
TC030006	FBgn0000564
TC033042	FBgn0086758
TC011648	FBgn0028980
TC009074	FBgn0283536
TC012547	FBgn0040038
TC005161	FBgn0051612
TC005673	FBgn0003978
TC006689	FBgn0031768
TC034577	FBgn0035944
TC009701	FBgn0038292
TC011223	FBgn0039068
TC008439	FBgn0036768
TC006618	FBgn0025833
TC034265	FBgn0037203
TC005736	FBgn0034834
TC006138	FBgn0052521
TC033382	FBgn0029881
TC032912	FBgn0037470
TC031831	FBgn0051665
TC015001	FBgn0025807
TC031338	FBgn0263873
TC034516	FBgn0033313
TC003258	FBgn0050169
TC004426	FBgn0011566
TC009481	FBgn0033349
TC010120	FBgn0042083
TC031457	FBgn0261802
TC034530	FBgn0037327
TC033348	FBgn0033887
TC007176	FBgn0030878
TC008151	FBgn0000119
TC001916	FBgn0004959
TC003916	FBgn0261403
TC004958	FBgn0039617
TC009507	FBgn0036557
TC001760	FBgn0014135
TC014773	FBgn0261563
TC009778	FBgn0262624
TC012712	FBgn0039260
TC016364	FBgn0034215
TC000552	FBgn0039198
TC034457	FBgn0038282
TC009748	FBgn0260480
TC010795	FBgn0040660
TC009230	FBgn0026582
TC000948	FBgn0027562
TC034734	FBgn0038344
TC015079	FBgn0038149
TC034170	FBgn0050259
TC014240	FBgn0032200
TC034441	FBgn0052432
TC007531	FBgn0036769
TC012990	FBgn0266450
TC007896	FBgn0030090
TC034103	FBgn0032022
TC034049	FBgn0030555
TC016005	FBgn0041585
TC016111	FBgn0035194
TC006168	FBgn0038805
TC033349	FBgn0267252
TC031538	FBgn0029995
TC000435	FBgn0036890
TC002804	FBgn0028573
TC033864	FBgn0031327
TC015804	FBgn0003145
TC031838	FBgn0024222
TC011192	FBgn0051075
TC013913	FBgn0032474
TC002894	FBgn0037071
TC011744	FBgn0000492
TC032337	FBgn0034157
TC004946	FBgn0028546
TC008298	FBgn0032010
TC014633	FBgn0032339
TC015663	FBgn0053182
TC016058	FBgn0030569
TC006743	FBgn0002543
TC002561	FBgn0034158
TC012299	FBgn0030141
TC011763	FBgn0008646
TC013001	FBgn0026324
TC032080	FBgn0042135
TC032215	FBgn0036939
TC034367	FBgn0038881
TC012877	FBgn0014879
TC014017	FBgn0024234
TC032347	FBgn0033015
TC032716	FBgn0036450
TC002171	FBgn0013433
TC015318	FBgn0029942
TC004114	FBgn0000463
TC033602	FBgn0025574
TC032133	FBgn0052600
TC034036	FBgn0264895
TC016331	FBgn0011661
TC008263	FBgn0264962
TC003149	FBgn0036372
TC033871	FBgn0034569
TC011542	FBgn0035407
TC000981	FBgn0000024
TC032110	FBgn0267435
TC007247	FBgn0002939
TC007673	FBgn0034463
TC033807	FBgn0263143
TC005880	FBgn0050460
TC010415	FBgn0037275
TC007613	FBgn0052109
TC006505	FBgn0033108
TC033023	FBgn0034989
TC004964	FBgn0037715
TC003546	FBgn0037156
TC010040	FBgn0038606
TC013829	FBgn0001228
TC000610	FBgn0263241
TC032747	FBgn0267001
TC033077	FBgn0284408
TC010470	FBgn0052380
TC003391	FBgn0027111
TC002367	FBgn0029979
TC013745	FBgn0037895
TC009796	FBgn0013954
TC001907	FBgn0030685
TC009632	FBgn0034113
TC011517	FBgn0039739
TC016311	FBgn0036680
TC010992	FBgn0261434
TC034797	FBgn0039839
TC034298	FBgn0037070
TC034594	FBgn0052280
TC032714	FBgn0003861
TC032268	FBgn0260755
TC004689	FBgn0036236
TC033194	FBgn0000964
TC009779	FBgn0045063
TC031022	FBgn0036576
TC002866	FBgn0052537
TC008919	FBgn0004387
TC001173	FBgn0039337
TC014419	FBgn0266758
TC033918	FBgn0261675
TC004597	FBgn0029896
TC030995	FBgn0053481
TC007155	FBgn0031261
TC003504	FBgn0037483
TC008716	FBgn0031951
TC005511	FBgn0028707
TC014029	FBgn0051759
TC033953	FBgn0037098
TC034701	FBgn0065108
TC008876	FBgn0259745
TC011101	FBgn0037487
TC011138	FBgn0267033
TC011075	FBgn0030357
TC010766	FBgn0243512
TC033029	FBgn0003870
TC032359	FBgn0036583
TC033004	FBgn0263131
TC004936	FBgn0038627
TC032797	FBgn0283680
TC004246	FBgn0005624
TC007292	FBgn0283509
TC033217	FBgn0264357
TC003525	FBgn0035995
TC009906	FBgn0003733
TC012566	FBgn0037386
TC012240	FBgn0023519
TC007562	FBgn0031284
TC007699	FBgn0031453
TC034763	FBgn0034022
TC011696	FBgn0000233
TC012620	FBgn0032804
TC031402	FBgn0036552
TC031812	FBgn0036667
TC008451	FBgn0052829
TC015955	FBgn0037468
TC000161	FBgn0019925
TC011815	FBgn0038607
TC032581	FBgn0001992
TC009455	FBgn0261269
TC014980	FBgn0058045
TC013089	FBgn0032858
TC006578	FBgn0026320
TC001640	FBgn0067864
TC013552	FBgn0086253
TC015221	FBgn0051988
TC031262	FBgn0051151
TC012528	FBgn0029831
TC009535	FBgn0022238
TC033665	FBgn0031713
TC007754	FBgn0003941
TC005185	FBgn0265297
TC031746	FBgn0036031
TC011389	FBgn0085430
TC031239	FBgn0027621
TC033026	FBgn0083975
TC031289	FBgn0030960
TC032824	FBgn0041111
TC002881	FBgn0039302
TC008993	FBgn0053558
TC012058	FBgn0020306
TC008437	FBgn0000137
TC011357	FBgn0003169
TC012406	FBgn0037244
TC007641	FBgn0011305
TC031088	FBgn0000633
TC012356	FBgn0002783
TC013812	FBgn0035280
TC013013	FBgn0035985
TC001074	FBgn0262866
TC012034	FBgn0263987
TC002299	FBgn0038396
TC003489	FBgn0034853
TC031159	FBgn0038257
TC004990	FBgn0010265
TC001320	FBgn0011674
TC013496	FBgn0283678
TC007233	FBgn0030449
TC008058	FBgn0030304
TC007141	FBgn0265598
TC005587	FBgn0029763
TC008370	FBgn0038931
TC008438	FBgn0030954
TC006564	FBgn0264272
TC013635	FBgn0051999
TC031573	FBgn0030739
TC008466	FBgn0000490
TC014610	FBgn0027603
TC034858	FBgn0010383
TC005088	FBgn0024320
TC015466	FBgn0030576
TC012554	FBgn0033210
TC010858	FBgn0034063
TC005541	FBgn0030899
TC005697	FBgn0032883
TC030720	FBgn0002989
TC010648	FBgn0261791
TC032172	FBgn0039055
TC014467	FBgn0025809
TC007441	FBgn0259818
TC000590	FBgn0038145
TC010155	FBgn0004360
TC012829	FBgn0036619
TC012687	FBgn0027889
TC008182	FBgn0028708
TC003790	FBgn0264922
TC034259	FBgn0263772
TC009410	FBgn0036829
TC012196	FBgn0033027
TC000578	FBgn0034657
TC008858	FBgn0052354
TC000142	FBgn0035165
TC015194	FBgn0039203
TC009038	FBgn0086784
TC005650	FBgn0288834
TC034776	FBgn0038366
TC012080	FBgn0000114
TC014806	FBgn0262160
TC032953	FBgn0039178
TC012185	FBgn0039562
TC002732	FBgn0036257
TC034655	FBgn0261277
TC032789	FBgn0011708
TC014051	FBgn0022709
TC033459	FBgn0033724
TC035016	FBgn0028509
TC006336	FBgn0053120
TC002065	FBgn0052654
TC012483	FBgn0259099
TC015207	FBgn0031081
TC014368	FBgn0037973
TC010654	FBgn0030766
TC001814	FBgn0033289
TC010166	FBgn0030581
TC015464	FBgn0052645
TC032118	FBgn0264493
TC001129	FBgn0038247
TC016391	FBgn0035481
TC015604	FBgn0034210
TC010407	FBgn0003117
TC003637	FBgn0263199
TC031285	FBgn0261787
TC009127	FBgn0016650
TC011647	FBgn0001248
TC034009	FBgn0030671
TC031245	FBgn0265356
TC004598	FBgn0015239
TC033801	FBgn0034506
TC031253	FBgn0051472
TC004142	FBgn0016126
TC016394	FBgn0004880
TC033740	FBgn0035427
TC016259	FBgn0050295
TC032396	FBgn0033097
TC012508	FBgn0260439
TC033299	FBgn0023215
TC004678	FBgn0051301
TC007303	FBgn0261995
TC014630	FBgn0035981
TC032332	FBgn0004839
TC014377	FBgn0082598
TC008952	FBgn0000577
TC010138	FBgn0014009
TC016229	FBgn0083167
TC006851	FBgn0027561
TC014165	FBgn0002567
TC004075	FBgn0038153
TC011005	FBgn0002775
TC010432	FBgn0030794
TC001417	FBgn0032289
TC031214	FBgn0263397
TC011827	FBgn0040279
TC012510	FBgn0039747
TC032186	FBgn0039833
TC006008	FBgn0040551
TC013782	FBgn0027088
TC009182	FBgn0014024
TC012429	FBgn0030693
TC034296	FBgn0286898
TC000442	FBgn0039805
TC034620	FBgn0037015
TC033963	FBgn0085399
TC032545	FBgn0260660
TC033677	FBgn0038309
TC004915	FBgn0035000
TC007016	FBgn0040291
TC005099	FBgn0003204
TC011658	FBgn0037411
TC007708	FBgn0036958
TC008718	FBgn0034786
TC004460	FBgn0062411
TC009264	FBgn0283500
TC012174	FBgn0031859
TC030965	FBgn0039897
TC006640	FBgn0035921
TC010507	FBgn0040342
TC011309	FBgn0260789
TC010869	FBgn0004509
TC007409	FBgn0019650
TC012736	FBgn0037242
TC011649	FBgn0029580
TC031034	FBgn0085382
TC008334	FBgn0030707
TC013716	FBgn0265082
TC001001	FBgn0259108
TC000272	FBgn0051548
TC006643	FBgn0003386
TC012435	FBgn0029853
TC014795	FBgn0029690
TC013403	FBgn0038395
TC006986	FBgn0039522
TC014780	FBgn0031048
TC034053	FBgn0039972
TC009731	FBgn0035113
TC010493	FBgn0039929
TC014791	FBgn0033475
TC001941	FBgn0036493
TC032388	FBgn0030892
TC009139	FBgn0050491
TC000021	FBgn0020412
TC010589	FBgn0250838
TC007423	FBgn0031871
TC032283	FBgn0041622
TC004459	FBgn0033104
TC012645	FBgn0044324
TC009896	FBgn0001269
TC012810	FBgn0037418
TC003675	FBgn0011802
TC013206	FBgn0035640
TC006230	FBgn0039896
TC005937	FBgn0039348
TC034385	FBgn0085244
TC031939	FBgn0030054
TC011926	FBgn0085421
TC000972	FBgn0030101
TC005858	FBgn0034997
TC008821	FBgn0030011
TC034146	FBgn0036240
TC009781	FBgn0035959
TC003905	FBgn0034197
TC000443	FBgn0011217
TC031743	FBgn0040396
TC034184	FBgn0086898
TC004408	FBgn0037540
TC008390	FBgn0031476
TC034732	FBgn0037659
TC000708	FBgn0039531
TC034808	FBgn0032517
TC001634	FBgn0031589
TC014438	FBgn0031857
TC002889	FBgn0030012
TC009927	FBgn0039875
TC004127	FBgn0040324
TC007209	FBgn0086768
TC012597	FBgn0038063
TC011847	FBgn0085569
TC004690	FBgn0019830
TC015934	FBgn0037562
TC033868	FBgn0004795
TC002686	FBgn0035151
TC007574	FBgn0030789
TC015608	FBgn0000392
TC000358	FBgn0039152
TC004125	FBgn0032790
TC005633	FBgn0032023
TC008430	FBgn0031011
TC011029	FBgn0039163
TC031766	FBgn0030499
TC014636	FBgn0263855
TC016011	FBgn0039900
TC032304	FBgn0024249
TC000821	FBgn0032116
TC034795	FBgn0040849
TC032780	FBgn0033867
TC001246	FBgn0037630
TC005204	FBgn0025865
TC009794	FBgn0039338
TC002331	FBgn0033961
TC011031	FBgn0036156
TC005525	FBgn0051676
TC006283	FBgn0262820
TC008353	FBgn0038760
TC034370	FBgn0260943
TC034311	FBgn0034484
TC014082	FBgn0030510
TC008629	FBgn0001235
TC004673	FBgn0031375
TC006372	FBgn0003482
TC030317	FBgn0037594
TC014239	FBgn0037570
TC003651	FBgn0051465
TC033432	FBgn0029783
TC011533	FBgn0035797
TC003292	FBgn0037031
TC010516	FBgn0027556
TC009356	FBgn0034978
TC033687	FBgn0086604
TC015391	FBgn0036235
TC008759	FBgn0035099
TC011972	FBgn0029843
TC014646	FBgn0038531
TC009506	FBgn0086408
TC011697	FBgn0020378
TC035033	FBgn0288967
TC010113	FBgn0004197
TC015923	FBgn0037537
TC003241	FBgn0027660
TC015330	FBgn0011746
TC014398	FBgn0033998
TC030688	FBgn0052672
TC004433	FBgn0037251
TC010664	FBgn0035483
TC032298	FBgn0035452
TC013163	FBgn0000411
TC002447	FBgn0043458
TC009907	FBgn0034546
TC007721	FBgn0265597
TC004825	FBgn0032938
TC009602	FBgn0035669
TC004931	FBgn0029925
TC006519	FBgn0034877
TC034432	FBgn0027932
TC001636	FBgn0051663
TC033698	FBgn0034286
TC012465	FBgn0038916
TC008102	FBgn0030060
TC004220	FBgn0003416
TC014207	FBgn0004380
TC014689	FBgn0031500
TC008920	FBgn0039523
TC033161	FBgn0261804
TC008474	FBgn0030053
TC007534	FBgn0015614
TC004313	FBgn0011589
TC010840	FBgn0029681
TC002789	FBgn0035975
TC009310	FBgn0025693
TC033412	FBgn0051068
TC004777	FBgn0035383
TC005546	FBgn0021796
TC003245	FBgn0010114
TC015471	FBgn0031059
TC011513	FBgn0032929
TC006532	FBgn0051674
TC002498	FBgn0283531
TC014181	FBgn0020391
TC013179	FBgn0032348
TC010873	FBgn0264693
TC005720	FBgn0037707
TC008507	FBgn0087008
TC003485	FBgn0034583
TC016210	FBgn0051278
TC007539	FBgn0016123
TC012434	FBgn0083940
TC014437	FBgn0026150
TC000046	FBgn0083968
TC009203	FBgn0031478
TC032880	FBgn0002901
TC011974	FBgn0010774
TC030982	FBgn0014949
TC014808	FBgn0035772
TC032696	FBgn0259935
TC014749	FBgn0035575
TC015062	FBgn0017551
TC014315	FBgn0032590
TC007686	FBgn0033669
TC008551	FBgn0033845
TC032063	FBgn0025624
TC009462	FBgn0015372
TC003435	FBgn0037819
TC004672	FBgn0037465
TC014634	FBgn0001311
TC006244	FBgn0027589
TC001091	FBgn0264389
